# Supplementary material for: A patient-derived xenograft pre-clinical trial reveals treatment responses and a resistance mechanism to karonudib in metastatic melanoma
Source: Cell Death Dis. 2018 Jul 24;9(8):810. doi: 10.1038/s41419-018-0865-6 (PMC6057880; doi:10.1038/s41419-018-0865-6)
Supplement: Supplementary file 9 — Supplemental table 4 [file 41419_2018_865_MOESM9_ESM.xlsx]

## Sheet: Progression vs Suppression
ensembl_gene_id	baseMean	log2FoldChange	lfcSE	stat	pvalue	padj	external_gene_name	entrezgene
ENSG00000151952	19.162	-24.4656	3.52205	-6.94642	3.74677e-12	7.62431e-08	TMEM132D	121256
ENSG00000170370	7.41271	-23.1044	3.52206	-6.55993	5.38347e-11	5.47742e-07	EMX2	2018
ENSG00000095627	31.053	-21.6077	3.52148	-6.13597	8.46421e-10	5.74127e-06	TDRD1	56165
ENSG00000034971	2014.86	-7.81662	1.37022	-5.70465	1.1658e-08	5.93074e-05	MYOC	4653
ENSG00000124092	448.774	6.943	1.32518	5.2393	1.61183e-07	0.000655983	CTCFL	140690
ENSG00000168079	32.4324	4.69907	0.91128	5.15656	2.51534e-07	0.000853079	SCARA5	286133
ENSG00000258992	4.51664	-17.5151	3.52207	-4.97296	6.59382e-07	0.00191682	TSPY1	7258
ENSG00000104332	7798.19	4.43354	0.897326	4.94083	7.77894e-07	0.00197867	SFRP1	6422
ENSG00000066230	125.986	-4.73988	1.02515	-4.62359	3.77156e-06	0.00690839	SLC9A3	6550
ENSG00000172403	34.3838	4.30763	0.927389	4.6449	3.40238e-06	0.00690839	SYNPO2	171024
ENSG00000173213	69.6105	3.07337	0.667025	4.60757	4.07394e-06	0.00690839	TUBB8P12	NA
ENSG00000132932	479.795	4.16009	0.912086	4.56108	5.08919e-06	0.00742454	ATP8A2	51761
ENSG00000171812	58.5792	3.57705	0.78439	4.5603	5.10804e-06	0.00742454	COL8A2	1296
ENSG00000124440	34.3156	5.7876	1.28296	4.51112	6.44865e-06	0.00808873	HIF3A	64344
ENSG00000131153	705.287	-1.06127	0.235776	-4.50119	6.7575e-06	0.00808873	GINS2	51659
ENSG00000248360	178.248	-5.44803	1.20819	-4.50925	6.50586e-06	0.00808873	LINC00504	201853
ENSG00000179958	1076.45	-0.799607	0.180312	-4.43457	9.22562e-06	0.0104296	DCTPP1	79077
ENSG00000124205	1128.89	7.14576	1.61682	4.41965	9.88624e-06	0.0105882	EDN3	1908
ENSG00000236438	18.7548	1.26454	0.289327	4.37064	1.23884e-05	0.0126046	FAM157A	NA
ENSG00000153956	90.9484	-5.87448	1.35129	-4.34731	1.3782e-05	0.0133548	CACNA2D1	781
ENSG00000105472	311.7	-3.10447	0.716115	-4.33515	1.4566e-05	0.0134729	CLEC11A	6320
ENSG00000119547	136.254	3.74897	0.867843	4.31987	1.56123e-05	0.0138128	ONECUT2	9480
ENSG00000145087	25.6588	6.34785	1.49008	4.26007	2.04366e-05	0.0173277	STXBP5L	9515
ENSG00000091482	17.0182	3.3434	0.805713	4.14962	3.33023e-05	0.0260642	SMPX	23676
ENSG00000129009	1640.92	-7.08677	1.70618	-4.15359	3.27298e-05	0.0260642	ISLR	3671
ENSG00000187268	34.1408	7.97062	1.9511	4.0852	4.40394e-05	0.033191	FAM9C	171484
ENSG00000102802	44.7156	5.18386	1.27398	4.06904	4.7207e-05	0.0343077	MEDAG	84935
ENSG00000112118	5596.65	-0.966172	0.239762	-4.02971	5.58456e-05	0.0391863	MCM3	4172
ENSG00000104213	80.6348	2.66636	0.666846	3.99846	6.37551e-05	0.0409932	PDGFRL	5157
ENSG00000119147	8.04713	4.72677	1.18184	3.99951	6.34748e-05	0.0409932	C2orf40	84417
ENSG00000123700	60.7669	3.42542	0.857246	3.99584	6.44642e-05	0.0409932	KCNJ2	3759
ENSG00000128340	85.0025	-4.13096	1.0367	-3.98472	6.75611e-05	0.0416606	RAC2	5880
ENSG00000001461	1661.66	1.30193	0.328115	3.9679	7.25077e-05	0.0433959	NIPAL3	57185
ENSG00000085563	108.148	3.89995	0.992507	3.92939	8.51603e-05	0.0490935	ABCB1	5243
ENSG00000119820	1283.36	0.626787	0.159705	3.92466	8.68528e-05	0.0490935	YIPF4	84272
ENSG00000204291	2293.59	-3.33568	0.861803	-3.87059	0.000108573	0.0597121	COL15A1	1306
ENSG00000213931	13.662	-4.4713	1.16832	-3.82711	0.000129658	0.069432	HBE1	3046
ENSG00000180353	64.7357	3.35167	0.883794	3.79237	0.000149216	0.0778562	HCLS1	3059
ENSG00000229967	60.3087	6.49422	1.72481	3.76517	0.000166433	0.0846688	AF274855.1	NA
ENSG00000117425	21.1943	2.07435	0.553036	3.75083	0.000176248	0.0873576	PTCH2	8643
ENSG00000131771	18.651	3.78732	1.01202	3.74234	0.000182316	0.0873576	PPP1R1B	84152
ENSG00000172901	39.9609	3.06428	0.819499	3.73921	0.000184598	0.0873576	LVRN	206338
ENSG00000149527	10.3113	4.04949	1.08559	3.73023	0.000191307	0.088475	PLCH2	9651
ENSG00000125166	2878.59	-0.728847	0.196371	-3.71158	0.000205969	0.0931393	GOT2	2806
ENSG00000011347	26.5794	2.73003	0.738713	3.69566	0.000219315	0.0970182	SYT7	9066
ENSG00000137491	93.4354	-3.87718	1.05437	-3.67726	0.000235751	0.101632	SLCO2B1	11309
ENSG00000154065	28.8518	3.37808	0.921658	3.66522	0.000247128	0.101632	ANKRD29	147463
ENSG00000176697	51.7067	3.86474	1.05368	3.66783	0.000244619	0.101632	BDNF	627
ENSG00000197471	27.0775	-4.07705	1.11317	-3.66254	0.000249722	0.101632	SPN	105369247
ENSG00000197471	27.0775	-4.07705	1.11317	-3.66254	0.000249722	0.101632	SPN	6693
ENSG00000173227	6.50756	3.23212	0.885286	3.65094	0.000261287	0.104253	SYT12	91683
ENSG00000147381	896.606	6.0471	1.66516	3.63155	0.000281729	0.108058	MAGEA4	4103
ENSG00000163017	63.9822	-3.08971	0.851446	-3.62877	0.00028477	0.108058	ACTG2	72
ENSG00000171488	741.684	1.69781	0.468717	3.62224	0.000292062	0.108058	LRRC8C	84230
ENSG00000257337	245.123	1.23067	0.339709	3.62272	0.000291525	0.108058	AC068888.1	283335
ENSG00000015413	6.60832	-4.7833	1.32372	-3.61353	0.000302051	0.109758	DPEP1	1800
ENSG00000170801	25.4798	-6.08095	1.69189	-3.59418	0.000325411	0.114169	HTRA3	94031
ENSG00000236824	123.378	-1.88264	0.52319	-3.59839	0.000320191	0.114169	BCYRN1	618
ENSG00000131069	2059.35	1.55923	0.436142	3.57505	0.000350165	0.114928	ACSS2	55902
ENSG00000143178	137.095	1.25172	0.349404	3.58244	0.000340395	0.114928	TBX19	9095
ENSG00000232310	29.7934	-1.79163	0.502604	-3.56469	0.000364282	0.117663	AL078590.3	NA
ENSG00000128567	39.6238	3.14979	0.885655	3.55645	0.0003759	0.119519	PODXL	5420
ENSG00000248771	8.60175	-5.40729	1.5223	-3.55206	0.000382226	0.11966	SMIM31	100505989
ENSG00000147606	22.2293	2.6225	0.740043	3.54371	0.000394533	0.121216	SLC26A7	115111
ENSG00000213113	10.7115	3.34539	0.944876	3.54056	0.000399273	0.121216	TUBB8P8	NA
ENSG00000234614	17.2797	2.79514	0.790311	3.53676	0.000405065	0.121216	AL450992.2	NA
ENSG00000255031	37.2329	1.23647	0.352935	3.50339	0.000459377	0.135476	AP002807.1	NA
ENSG00000152580	62.227	2.74916	0.786309	3.49628	0.000471795	0.137151	IGSF10	285313
ENSG00000104415	59.3748	-4.17277	1.19656	-3.4873	0.000487927	0.138044	WISP1	8840
ENSG00000167513	296.996	-1.11865	0.320803	-3.48702	0.000488437	0.138044	CDT1	81620
ENSG00000186297	62.9433	4.57177	1.31401	3.47925	0.000502824	0.13827	GABRA5	2558
ENSG00000211644	2.82414	2.10769	0.605775	3.47933	0.000502671	0.13827	IGLV1-51	NA
ENSG00000112312	1125.25	-0.820777	0.236535	-3.47	0.000520456	0.14121	GMNN	51053
ENSG00000060656	281.49	2.97847	0.861226	3.4584	0.000543388	0.141745	PTPRU	10076
ENSG00000113721	52.8124	2.73309	0.790368	3.458	0.000544196	0.141745	PDGFRB	5159
ENSG00000138356	14.5246	2.57052	0.744001	3.455	0.000550291	0.141745	AOX1	316
ENSG00000258803	8.73044	4.59287	1.32907	3.45571	0.000548837	0.141745	AL355103.1	101927690
ENSG00000050165	349.299	3.07215	0.892395	3.44258	0.000576184	0.142876	DKK3	27122
ENSG00000104888	31.5785	2.14344	0.623162	3.43962	0.000582538	0.142876	SLC17A7	57030
ENSG00000169744	34.3038	6.5146	1.89201	3.44322	0.000574838	0.142876	LDB2	9079
ENSG00000238062	4.74566	2.73353	0.794744	3.43951	0.000582767	0.142876	SPATA3-AS1	348761
ENSG00000180071	34.667	4.75437	1.38464	3.43365	0.000595503	0.144261	ANKRD18A	253650
ENSG00000122435	578.258	0.908681	0.265041	3.42845	0.000607036	0.145325	TRMT13	54482
ENSG00000186153	182.545	-1.16466	0.340096	-3.4245	0.000615939	0.145741	WWOX	51741
ENSG00000066248	3.61974	3.60594	1.05584	3.41524	0.00063725	0.147357	NGEF	25791
ENSG00000198865	18.4036	4.5594	1.33414	3.41747	0.000632053	0.147357	CCDC152	100129792
ENSG00000120549	65.3339	-4.15798	1.2214	-3.40429	0.000663371	0.147373	KIAA1217	56243
ENSG00000120885	283.903	2.95676	0.869541	3.40036	0.000672963	0.147373	CLU	1191
ENSG00000130477	23.0513	2.677	0.785581	3.40767	0.0006552	0.147373	UNC13A	23025
ENSG00000143434	155.075	1.47177	0.432858	3.40013	0.000673532	0.147373	SEMA6C	10500
ENSG00000226091	13.9954	2.76958	0.811948	3.41103	0.000647183	0.147373	LINC00937	389634
ENSG00000155760	793.459	1.57524	0.464268	3.39294	0.000691456	0.149686	FZD7	8324
ENSG00000214954	25.0448	1.47111	0.435049	3.38149	0.000720952	0.154428	LRRC69	100130742
ENSG00000139910	14.7515	5.52808	1.64103	3.36866	0.000755354	0.160111	NOVA1	4857
ENSG00000103415	967.797	-0.626424	0.186362	-3.36134	0.000775656	0.161059	HMOX2	3163
ENSG00000162843	24.3498	-3.79377	1.12818	-3.36274	0.000771731	0.161059	WDR64	128025
ENSG00000165379	76.0188	4.5046	1.34699	3.34419	0.000825234	0.167356	LRFN5	145581
ENSG00000189050	505.785	0.693262	0.207416	3.34237	0.000830652	0.167356	RNFT1	51136
ENSG00000233328	76.6768	-0.958829	0.286707	-3.34429	0.000824942	0.167356	PFN1P1	NA
ENSG00000145824	40.4656	5.11503	1.5328	3.33704	0.000846752	0.168927	CXCL14	9547
ENSG00000076248	1293.27	-0.617078	0.185232	-3.33138	0.000864178	0.17073	UNG	7374
ENSG00000185559	117.385	7.9923	2.40203	3.32731	0.000876878	0.171573	DLK1	8788
ENSG00000136634	13.1583	4.85965	1.47019	3.30546	0.000948191	0.180325	IL10	3586
ENSG00000157306	73.6807	1.46693	0.443676	3.30631	0.000945341	0.180325	ZFHX2-AS1	NA
ENSG00000250397	10.6071	2.16018	0.653042	3.30787	0.000940089	0.180325	AP006623.1	NA
ENSG00000113555	25.9569	-2.80099	0.849625	-3.29674	0.000978153	0.182609	PCDH12	51294
ENSG00000259529	18.5034	0.906346	0.274745	3.29887	0.000970764	0.182609	AL136295.5	NA
ENSG00000055118	35.6743	3.12395	0.951247	3.28406	0.00102323	0.18319	KCNH2	3757
ENSG00000105699	278.568	-3.17665	0.967375	-3.28378	0.00102424	0.18319	LSR	51599
ENSG00000108518	11441.1	-0.784367	0.238901	-3.28322	0.00102627	0.18319	PFN1	5216
ENSG00000130054	38.836	3.62987	1.10316	3.29043	0.00100035	0.18319	FAM155B	27112
ENSG00000247373	10.5693	1.60322	0.48758	3.28811	0.00100861	0.18319	AC055713.1	NA
ENSG00000184351	140.921	3.92691	1.19836	3.27691	0.0010495	0.184106	KRTAP19-1	337882
ENSG00000198829	69.5336	-7.14947	2.18143	-3.27742	0.0010476	0.184106	SUCNR1	56670
ENSG00000154262	295.37	3.62316	1.10819	3.26945	0.00107757	0.185826	ABCA6	23460
ENSG00000169567	4080.6	-0.748935	0.229048	-3.26978	0.00107632	0.185826	HINT1	3094
ENSG00000143816	9.25086	3.02966	0.928295	3.26368	0.00109975	0.187246	WNT9A	7483
ENSG00000228327	46.831	0.869857	0.26662	3.26253	0.00110421	0.187246	AL669831.1	NA
ENSG00000130429	6159.26	-1.00642	0.308962	-3.25742	0.0011243	0.189077	ARPC1B	10095
ENSG00000237223	2.72618	3.90993	1.20158	3.254	0.00113793	0.189801	SULT1C2P1	151234
ENSG00000163288	4.16316	4.38735	1.35657	3.23415	0.00122005	0.200432	GABRB1	2560
ENSG00000173530	8.68867	7.57779	2.34328	3.23384	0.00122137	0.200432	TNFRSF10D	8793
ENSG00000180992	1046.33	-0.646828	0.200633	-3.22394	0.00126442	0.205837	MRPL14	64928
ENSG00000258727	351.219	1.46016	0.453768	3.21786	0.00129152	0.208581	AL135999.1	102724814
ENSG00000121211	311.809	-0.869172	0.271157	-3.20541	0.00134869	0.212748	MND1	84057
ENSG00000121316	266.277	-4.13368	1.28917	-3.20646	0.0013438	0.212748	PLBD1	79887
ENSG00000130600	125.728	2.35135	0.73286	3.20846	0.00133446	0.212748	H19	283120
ENSG00000130600	125.728	2.35135	0.73286	3.20846	0.00133446	0.212748	H19	102724852
ENSG00000073905	36.7912	-0.846407	0.265502	-3.18795	0.00143284	0.212824	VDAC1P1	NA
ENSG00000128253	18.2718	3.65882	1.14569	3.19354	0.00140539	0.212824	RFPL2	10739
ENSG00000134326	196.829	2.55282	0.799633	3.19249	0.00141054	0.212824	CMPK2	129607
ENSG00000137959	657.065	3.33754	1.04588	3.19114	0.00141713	0.212824	IFI44L	10964
ENSG00000138642	493.586	2.01581	0.632159	3.18876	0.00142882	0.212824	HERC6	55008
ENSG00000172350	5.30577	2.29253	0.717461	3.19533	0.0013967	0.212824	ABCG4	64137
ENSG00000219200	78.6005	-0.782056	0.244444	-3.19933	0.00137748	0.212824	RNASEK	440400
ENSG00000225345	5.24097	4.95308	1.55039	3.19474	0.00139957	0.212824	SNX18P3	NA
ENSG00000142619	10.4219	3.26655	1.0331	3.1619	0.00156743	0.22621	PADI3	51702
ENSG00000158869	2099.25	-3.84626	1.21571	-3.16378	0.00155732	0.22621	FCER1G	2207
ENSG00000188958	32.3215	2.53532	0.801639	3.16268	0.00156326	0.22621	UTS2B	257313
ENSG00000233610	35.2458	3.51852	1.11233	3.16319	0.00156048	0.22621	LINC00462	100129597
ENSG00000152207	91.888	-3.42142	1.08535	-3.15237	0.0016195	0.230456	CYSLTR2	57105
ENSG00000175643	497.696	-0.891108	0.282668	-3.15249	0.00161883	0.230456	RMI2	NA
ENSG00000168280	65.1019	2.10506	0.67106	3.13692	0.00170732	0.236937	KIF5C	3800
ENSG00000203709	14.483	2.59877	0.828639	3.13618	0.00171162	0.236937	C1orf132	NA
ENSG00000269939	38.4101	1.4907	0.475229	3.13681	0.00170795	0.236937	PCF11-AS1	NA
ENSG00000131480	46.3785	1.60504	0.514236	3.12121	0.00180108	0.242716	AOC2	314
ENSG00000170385	1133.4	1.35888	0.435326	3.12151	0.00179923	0.242716	SLC30A1	7779
ENSG00000215417	119.774	1.23326	0.394899	3.12298	0.00179028	0.242716	MIR17HG	407975
ENSG00000154263	65.5569	1.56945	0.503213	3.11886	0.00181555	0.243057	ABCA10	10349
ENSG00000007171	29.8984	3.01843	0.971657	3.10648	0.00189332	0.243378	NOS2	4843
ENSG00000142507	2235.9	-0.694585	0.224349	-3.096	0.00196147	0.243378	PSMB6	5694
ENSG00000163873	286.647	-3.88799	1.24966	-3.11125	0.00186299	0.243378	GRIK3	2899
ENSG00000166347	691.688	-0.868166	0.27973	-3.10359	0.00191187	0.243378	CYB5A	1528
ENSG00000169221	963.152	-0.414907	0.133669	-3.10398	0.00190935	0.243378	TBC1D10B	26000
ENSG00000173698	16.4195	4.3179	1.39244	3.10097	0.0019289	0.243378	ADGRG2	10149
ENSG00000196628	193.733	-3.91884	1.26466	-3.09874	0.00194347	0.243378	TCF4	6925
ENSG00000224430	3.53846	4.44262	1.43369	3.09873	0.00194355	0.243378	MKRN5P	NA
ENSG00000238105	92.8232	1.7795	0.572107	3.11042	0.0018682	0.243378	GOLGA2P5	55592
ENSG00000246082	12.8413	5.45086	1.75884	3.09912	0.00194095	0.243378	NUDT16P1	152195
ENSG00000259326	5.36496	1.73053	0.558869	3.09648	0.00195832	0.243378	AC116158.1	NA
ENSG00000261654	11.597	1.38734	0.447861	3.09769	0.00195034	0.243378	AL360270.2	NA
ENSG00000099385	530.231	-0.79074	0.255624	-3.09338	0.00197893	0.244055	BCL7C	9274
ENSG00000186517	87.2476	-3.75073	1.21393	-3.08975	0.00200328	0.24557	ARHGAP30	257106
ENSG00000134516	269.886	-2.84881	0.922609	-3.08778	0.00201661	0.245724	DOCK2	1794
ENSG00000185630	22.8306	-4.01094	1.29984	-3.08571	0.00203067	0.245965	PBX1	5087
ENSG00000131620	319.348	3.93952	1.27965	3.07859	0.0020798	0.250426	ANO1	55107
ENSG00000004779	1343.6	-0.632077	0.206612	-3.05925	0.00221893	0.250512	NDUFAB1	4706
ENSG00000110200	412.59	-0.704595	0.230297	-3.0595	0.00221705	0.250512	ANAPC15	25906
ENSG00000118898	102.734	2.36999	0.771821	3.07065	0.00213592	0.250512	PPL	5493
ENSG00000120332	15.1182	-4.0141	1.30928	-3.06589	0.0021702	0.250512	TNN	63923
ENSG00000134489	4.26491	1.89367	0.616371	3.07229	0.00212426	0.250512	HRH4	59340
ENSG00000143365	68.9389	2.49293	0.815218	3.05799	0.00222825	0.250512	RORC	6097
ENSG00000144214	13.5141	1.65879	0.54024	3.07048	0.00213715	0.250512	LYG1	129530
ENSG00000167755	103.467	4.89517	1.59624	3.06668	0.00216449	0.250512	KLK6	5653
ENSG00000188779	9.16136	1.58259	0.515667	3.06902	0.00214766	0.250512	SKOR1	390598
ENSG00000258634	363.131	0.85445	0.278412	3.06902	0.00214765	0.250512	AL160006.1	NA
ENSG00000259917	72.8569	-0.497489	0.162406	-3.06325	0.00218948	0.250512	HNRNPLP2	NA
ENSG00000270412	3.10041	-4.41438	1.44241	-3.06041	0.00221033	0.250512	AL136084.3	NA
ENSG00000197056	385.165	0.867789	0.284356	3.05177	0.00227496	0.254358	ZMYM1	79830
ENSG00000165246	16.639	-4.45623	1.46295	-3.04607	0.00231854	0.255398	NLGN4Y	22829
ENSG00000173376	43.791	3.94401	1.29408	3.04773	0.00230575	0.255398	NDNF	79625
ENSG00000177082	1008.49	0.780719	0.25634	3.04563	0.00232192	0.255398	WDR73	84942
ENSG00000134954	5361.26	-0.795816	0.261625	-3.04182	0.00235151	0.257263	ETS1	2113
ENSG00000120322	33.4606	-3.16378	1.04212	-3.03591	0.00239814	0.25738	PCDHB8	56128
ENSG00000129991	17.0999	3.25677	1.07293	3.0354	0.00240217	0.25738	TNNI3	7137
ENSG00000185668	101.543	2.21381	0.729361	3.03527	0.00240318	0.25738	POU3F1	5453
ENSG00000234353	10.339	1.56316	0.51423	3.03982	0.00236721	0.25738	AP000346.2	NA
ENSG00000254245	48.6354	-2.66227	0.877828	-3.03279	0.00242301	0.258146	PCDHGA3	56112
ENSG00000164176	121.409	3.52644	1.16466	3.02786	0.00246289	0.259675	EDIL3	10085
ENSG00000204956	62.5509	-2.10686	0.695549	-3.02906	0.00245312	0.259675	PCDHGA1	56114
ENSG00000137573	48.162	-3.70883	1.22766	-3.02105	0.002519	0.264223	SULF1	23213
ENSG00000128918	30.3761	2.16798	0.718553	3.01715	0.00255165	0.264344	ALDH1A2	8854
ENSG00000151414	2640.58	0.883114	0.292592	3.01825	0.00254241	0.264344	NEK7	140609
ENSG00000170310	594.92	-0.662639	0.219689	-3.01626	0.00255913	0.264344	STX8	9482
ENSG00000172803	77.3183	1.68051	0.559257	3.0049	0.00265669	0.273035	SNX32	254122
ENSG00000106537	409.422	2.13824	0.716748	2.98325	0.00285202	0.280083	TSPAN13	27075
ENSG00000144834	4.63114	2.54895	0.854007	2.98469	0.00283863	0.280083	TAGLN3	29114
ENSG00000152234	16141.1	-0.486492	0.163119	-2.98244	0.00285961	0.280083	ATP5A1	498
ENSG00000181433	131.076	6.57032	2.19411	2.99452	0.00274875	0.280083	SAGE1	55511
ENSG00000182308	40.5126	1.36486	0.457685	2.98209	0.00286291	0.280083	DCAF4L1	285429
ENSG00000183785	12.6242	-2.36246	0.791344	-2.98538	0.00283225	0.280083	TUBA8	51807
ENSG00000189136	84.8152	1.00503	0.336391	2.98768	0.00281105	0.280083	UBE2Q2P1	388165
ENSG00000241313	9.63332	-1.15255	0.385992	-2.98595	0.00282698	0.280083	WWTR1-AS1	100128025
ENSG00000251562	8539.9	1.06516	0.355958	2.99238	0.00276809	0.280083	MALAT1	378938
ENSG00000259865	149.603	1.29559	0.433659	2.98757	0.00281201	0.280083	AL390728.6	NA
ENSG00000160256	271.866	-0.935806	0.314257	-2.97784	0.00290288	0.281289	FAM207A	85395
ENSG00000163655	2017.51	-0.587329	0.197141	-2.97924	0.00288967	0.281289	GMPS	8833
ENSG00000108622	19.054	-5.20396	1.75154	-2.97107	0.00296765	0.282118	ICAM2	3384
ENSG00000116138	583.545	0.579966	0.194971	2.97463	0.00293342	0.282118	DNAJC16	23341
ENSG00000222036	11.1898	-1.28366	0.431855	-2.97244	0.00295441	0.282118	POTEM	641455
ENSG00000234068	563.573	4.24373	1.42819	2.9714	0.0029645	0.282118	PAGE2	203569
ENSG00000234068	563.573	4.24373	1.42819	2.9714	0.0029645	0.282118	PAGE2	389860
ENSG00000260711	4.8693	4.58164	1.54279	2.96972	0.00298075	0.282118	AL121839.2	NA
ENSG00000196352	3092.3	1.56043	0.526181	2.96557	0.00302124	0.283314	CD55	1604
ENSG00000237491	43.1018	0.987611	0.332893	2.96675	0.00300966	0.283314	AL669831.5	NA
ENSG00000108961	677.7	-0.642559	0.21683	-2.96343	0.00304231	0.283981	RANGRF	29098
ENSG00000052723	1248.18	0.758231	0.256855	2.95198	0.00315746	0.288949	SIKE1	80143
ENSG00000087237	16.3577	-4.96242	1.68155	-2.95109	0.00316652	0.288949	CETP	1071
ENSG00000154529	129.105	1.96296	0.665156	2.95113	0.00316614	0.288949	CNTNAP3B	728577
ENSG00000162073	1020.86	-0.73814	0.250109	-2.95127	0.00316471	0.288949	PAQR4	124222
ENSG00000167011	57.4879	2.53408	0.858384	2.95215	0.00315568	0.288949	NAT16	375607
ENSG00000130222	2.59527	-4.70821	1.59627	-2.94951	0.00318276	0.289134	GADD45G	10912
ENSG00000114933	730.398	0.550413	0.186743	2.94743	0.00320426	0.289794	INO80D	54891
ENSG00000100302	55.9241	2.60046	0.883111	2.94466	0.00323308	0.291106	RASD2	23551
ENSG00000075624	48482.1	-0.688425	0.233946	-2.94266	0.00325403	0.291152	ACTB	60
ENSG00000132383	4021.93	-0.618083	0.210097	-2.94189	0.00326221	0.291152	RPA1	6117
ENSG00000091592	194.759	-2.48112	0.853684	-2.90637	0.00365645	0.293395	NLRP1	22861
ENSG00000105696	3.88686	2.68064	0.918809	2.91751	0.00352836	0.293395	TMEM59L	25789
ENSG00000105784	8.88928	2.71155	0.926968	2.92518	0.00344252	0.293395	RUNDC3B	154661
ENSG00000107738	109.776	2.68557	0.915922	2.9321	0.00336677	0.293395	VSIR	64115
ENSG00000113578	294.053	2.28221	0.780528	2.92393	0.00345643	0.293395	FGF1	2246
ENSG00000116679	13736.3	1.13513	0.388285	2.92345	0.00346175	0.293395	IVNS1ABP	10625
ENSG00000140678	219.68	2.50617	0.854619	2.93249	0.00336252	0.293395	ITGAX	3687
ENSG00000143248	195.156	1.67019	0.573414	2.91272	0.00358298	0.293395	RGS5	8490
ENSG00000147724	58.0833	6.42397	2.20602	2.91202	0.00359102	0.293395	FAM135B	51059
ENSG00000159714	153.39	-1.04548	0.356996	-2.92854	0.00340559	0.293395	ZDHHC1	29800
ENSG00000175416	575.145	-0.760835	0.259328	-2.93388	0.00334758	0.293395	CLTB	1212
ENSG00000180667	1409.69	1.30205	0.447839	2.90741	0.00364439	0.293395	YOD1	55432
ENSG00000181938	396.914	-0.702851	0.239595	-2.9335	0.00335164	0.293395	GINS3	64785
ENSG00000183423	10.5669	1.70538	0.584799	2.91619	0.00354339	0.293395	LRIT3	345193
ENSG00000184752	1017.75	-0.559003	0.190437	-2.93537	0.00333148	0.293395	NDUFA12	55967
ENSG00000186666	196.129	0.596086	0.204516	2.91462	0.00356127	0.293395	BCDIN3D	144233
ENSG00000187242	2.65774	3.13062	1.07734	2.90588	0.00366221	0.293395	KRT12	3859
ENSG00000198478	74.9796	1.93156	0.660527	2.92427	0.00345269	0.293395	SH3BGRL2	83699
ENSG00000213977	425.231	-0.945425	0.323577	-2.92179	0.00348026	0.293395	TAX1BP3	30851
ENSG00000250896	33.9776	-0.563677	0.193638	-2.91099	0.00360286	0.293395	RNPS1P1	NA
ENSG00000253173	4.88249	-1.39682	0.479205	-2.91486	0.00355846	0.293395	AC084251.1	NA
ENSG00000253330	3.47728	1.7473	0.596399	2.92975	0.00339234	0.293395	AC024451.2	NA
ENSG00000260941	248.908	1.35939	0.46737	2.9086	0.00363051	0.293395	LINC00622	644242
ENSG00000260948	30.8202	1.68471	0.575024	2.92981	0.00339168	0.293395	AL390195.2	NA
ENSG00000261812	224.693	2.69301	0.925312	2.91038	0.00360991	0.293395	TUBB8P7	NA
ENSG00000063978	1835.68	-0.532287	0.184446	-2.88587	0.00390338	0.296015	RNF4	6047
ENSG00000103121	1126.81	-0.658959	0.228347	-2.88578	0.00390443	0.296015	CMC2	56942
ENSG00000122390	323.695	-0.77346	0.26787	-2.88744	0.00388389	0.296015	NAA60	79903
ENSG00000140057	30.5479	2.43174	0.841301	2.89045	0.00384688	0.296015	AK7	122481
ENSG00000143552	19.8196	2.63286	0.908051	2.89946	0.00373805	0.296015	NUP210L	91181
ENSG00000148677	5.44081	-2.96342	1.02764	-2.88371	0.00393019	0.296015	ANKRD1	27063
ENSG00000149809	303.926	1.53675	0.532776	2.88442	0.00392139	0.296015	TM7SF2	7108
ENSG00000166105	6.37425	4.41378	1.52387	2.89644	0.00377426	0.296015	GLB1L3	112937
ENSG00000173821	5772.39	0.860476	0.298818	2.8796	0.00398182	0.296015	RNF213	57674
ENSG00000174529	79.3609	0.725631	0.250939	2.89167	0.00383204	0.296015	TMEM81	388730
ENSG00000179455	82.2849	-4.3732	1.51771	-2.88145	0.0039585	0.296015	MKRN3	7681
ENSG00000187486	4.40504	2.44771	0.850112	2.87928	0.00398586	0.296015	KCNJ11	3767
ENSG00000189367	2.95319	3.24407	1.12184	2.89174	0.00383121	0.296015	KIAA0408	9729
ENSG00000203441	2.7334	1.54095	0.533494	2.88841	0.00387201	0.296015	LINC00449	106478991
ENSG00000204365	3.09835	3.72651	1.29335	2.88129	0.0039605	0.296015	C10orf126	283080
ENSG00000205693	2.72596	2.84219	0.984103	2.8881	0.00387573	0.296015	MANSC4	100287284
ENSG00000228668	4.30116	-5.21411	1.79919	-2.89803	0.00375517	0.296015	TRGV5P	NA
ENSG00000247137	82.9939	1.0197	0.353448	2.885	0.00391408	0.296015	AP000873.2	NA
ENSG00000259820	894.026	0.87413	0.301983	2.89464	0.00379598	0.296015	AC083843.2	NA
ENSG00000262222	18.8429	-2.01116	0.698244	-2.88032	0.00397277	0.296015	AC133065.2	NA
ENSG00000085465	48.2104	1.70744	0.596322	2.86329	0.00419263	0.299354	OVGP1	5016
ENSG00000100078	31.8257	3.9435	1.37652	2.86484	0.00417223	0.299354	PLA2G3	50487
ENSG00000101966	1210.21	0.459965	0.160179	2.87157	0.00408435	0.299354	XIAP	331
ENSG00000103089	15.3196	4.70197	1.63884	2.86908	0.00411666	0.299354	FA2H	79152
ENSG00000139219	70.8791	2.03759	0.708842	2.87454	0.00404618	0.299354	COL2A1	1280
ENSG00000154719	728.843	-0.643849	0.22464	-2.86614	0.00415514	0.299354	MRPL39	54148
ENSG00000165555	10.492	1.1166	0.389841	2.86425	0.00417995	0.299354	NOXRED1	122945
ENSG00000169020	1837.56	-0.709783	0.24775	-2.86491	0.00417124	0.299354	ATP5I	521
ENSG00000186364	88.4536	0.966714	0.337146	2.86734	0.00413933	0.299354	NUDT17	200035
ENSG00000197872	10.5939	3.07533	1.07233	2.86788	0.00413229	0.299354	FAM49A	81553
ENSG00000235527	3.73674	1.60549	0.559044	2.87185	0.0040808	0.299354	HIPK1-AS1	101928846
ENSG00000112972	6983.25	1.74749	0.611061	2.85977	0.00423949	0.30059	HMGCS1	3157
ENSG00000187944	9.74868	1.50263	0.52525	2.86078	0.00422595	0.30059	C2orf66	401027
ENSG00000107165	8100.46	-3.0684	1.07357	-2.85812	0.00426155	0.301105	TYRP1	7306
ENSG00000028137	37.1266	2.74274	0.960559	2.85536	0.00429887	0.302691	TNFRSF1B	7133
ENSG00000250508	20.2321	3.5365	1.23991	2.85222	0.00434157	0.304644	AP000808.1	105369364
ENSG00000162711	14.6917	-2.64277	0.927073	-2.85066	0.00436292	0.30509	NLRP3	114548
ENSG00000124399	4.89466	-1.30528	0.458504	-2.84683	0.00441573	0.305925	NDUFB4P12	NA
ENSG00000125384	3.25438	3.91979	1.37704	2.84652	0.00441998	0.305925	PTGER2	5732
ENSG00000241484	14.9665	4.29421	1.50754	2.84849	0.00439279	0.305925	ARHGAP8	23779
ENSG00000271533	163.092	0.82507	0.290021	2.84487	0.00444301	0.306477	Z83843.1	NA
ENSG00000127481	6856.64	0.692887	0.243872	2.84119	0.00449457	0.307361	UBR4	23352
ENSG00000183258	2046	-0.755258	0.265868	-2.84072	0.00450114	0.307361	DDX41	51428
ENSG00000213033	6.10289	1.7289	0.608268	2.84232	0.0044786	0.307361	AURKAPS1	NA
ENSG00000166793	107.874	1.86951	0.659248	2.83582	0.00457085	0.310444	YPEL4	219539
ENSG00000204444	40.8194	-1.26604	0.446513	-2.8354	0.00457679	0.310444	APOM	55937
ENSG00000042832	19.2418	-2.27851	0.80641	-2.8255	0.00472064	0.31808	TG	7038
ENSG00000246263	49.3855	1.16637	0.412675	2.82636	0.00470798	0.31808	UBR5-AS1	101927221
ENSG00000134533	30.1554	3.0632	1.08554	2.82182	0.00477523	0.319644	RERG	85004
ENSG00000147003	20.2811	1.15576	0.409732	2.82076	0.00479096	0.319644	TMEM27	57393
ENSG00000267272	16.7855	2.043	0.724228	2.82093	0.00478845	0.319644	LINC01140	339524
ENSG00000100593	5.72808	3.05982	1.08758	2.81342	0.0049017	0.321905	ISM2	145501
ENSG00000112297	730.812	3.55418	1.26207	2.81615	0.00486026	0.321905	CRYBG1	202
ENSG00000115266	18.9343	2.11145	0.750532	2.81328	0.00490395	0.321905	APC2	10297
ENSG00000161981	959.869	-1.06225	0.377046	-2.8173	0.00484294	0.321905	SNRNP25	79622
ENSG00000261757	9.88444	2.36123	0.83912	2.81393	0.00489395	0.321905	AC005592.1	NA
ENSG00000151617	3.65249	3.20727	1.14251	2.80722	0.00499712	0.323842	EDNRA	1909
ENSG00000188687	33.5176	1.15285	0.410557	2.80801	0.00498488	0.323842	SLC4A5	57835
ENSG00000198625	1855.45	0.818793	0.291449	2.80938	0.00496365	0.323842	MDM4	4194
ENSG00000269945	3.5696	2.81425	1.00217	2.80816	0.0049826	0.323842	AC004817.4	NA
ENSG00000134255	828.372	0.692998	0.247049	2.80511	0.00502997	0.324376	CEPT1	10390
ENSG00000215262	4.38415	2.53614	0.904264	2.80464	0.00503724	0.324376	KCNU1	157855
ENSG00000166165	332.153	-2.32079	0.82782	-2.8035	0.00505511	0.3245	CKB	1152
ENSG00000135870	811.267	0.556377	0.1987	2.80009	0.00510889	0.32461	RC3H1	149041
ENSG00000140750	899.9	-0.605428	0.21623	-2.79993	0.00511133	0.32461	ARHGAP17	55114
ENSG00000163950	1647.73	-0.536072	0.191608	-2.79775	0.00514604	0.32461	SLBP	7884
ENSG00000179869	68.1494	2.23152	0.797729	2.79734	0.00515254	0.32461	ABCA13	154664
ENSG00000204564	218.11	-0.486022	0.173662	-2.79867	0.0051313	0.32461	C6orf136	221545
ENSG00000124222	2769.46	0.553265	0.19788	2.79596	0.00517451	0.324988	STX16	8675
ENSG00000132259	3.01457	1.62119	0.580281	2.7938	0.0052093	0.325166	CNGA4	1262
ENSG00000132361	1795.39	-0.663886	0.237613	-2.79398	0.00520639	0.325166	CLUH	23277
ENSG00000236921	2.7767	2.60445	0.933187	2.79092	0.00525591	0.327072	AL157937.1	NA
ENSG00000103253	367.522	-0.970887	0.34861	-2.78502	0.00535243	0.32726	HAGHL	84264
ENSG00000158427	33.9737	-2.44923	0.879793	-2.78387	0.0053715	0.32726	TMSB15B	286527
ENSG00000172301	1354.69	-0.499961	0.179341	-2.78776	0.00530735	0.32726	COPRS	55352
ENSG00000213516	880.747	0.694636	0.249507	2.78404	0.00536869	0.32726	RBMXL1	494115
ENSG00000217094	271.467	-0.630755	0.226549	-2.78419	0.0053661	0.32726	PPIAP31	NA
ENSG00000233175	21.3959	2.22664	0.799201	2.78608	0.00533494	0.32726	AC008105.1	NA
ENSG00000240747	70.819	3.6717	1.31846	2.78483	0.0053555	0.32726	KRBOX1	100506243
ENSG00000127364	6.00598	1.74853	0.62842	2.78243	0.00539543	0.327736	TAS2R4	50832
ENSG00000122679	30.292	-4.239	1.52893	-2.77252	0.00556238	0.335872	RAMP3	10268
ENSG00000258768	39.5975	1.15163	0.415728	2.77016	0.0056029	0.337318	AL356019.2	NA
ENSG00000169436	395.485	3.15661	1.13998	2.76901	0.00562261	0.337506	COL22A1	169044
ENSG00000157214	93.0032	2.7446	0.992182	2.76622	0.00567098	0.338413	STEAP2	261729
ENSG00000230606	90.6901	1.518	0.548613	2.76699	0.00565771	0.338413	AC092683.1	NA
ENSG00000090266	2147.54	-0.663706	0.240823	-2.75599	0.00585147	0.345135	NDUFB2	4708
ENSG00000108950	52.4291	3.21572	1.1665	2.75674	0.00583812	0.345135	FAM20A	54757
ENSG00000168818	831.985	-0.480749	0.174431	-2.75609	0.00584963	0.345135	STX18	53407
ENSG00000146540	731.989	-0.945411	0.343392	-2.75315	0.00590247	0.346136	C7orf50	84310
ENSG00000160172	93.3523	0.841172	0.305447	2.7539	0.00588893	0.346136	FAM86C2P	645332
ENSG00000132801	134.922	0.498769	0.181248	2.75185	0.00592595	0.346515	ZSWIM3	140831
ENSG00000213585	7610.77	-0.581967	0.211725	-2.74869	0.00598334	0.348129	VDAC1	7416
ENSG00000246067	157.1	0.727668	0.264756	2.74845	0.00598777	0.348129	RAB30-AS1	100506233
ENSG00000248632	19.522	4.78317	1.74133	2.74685	0.00601703	0.348208	AC106872.5	NA
ENSG00000264112	597.87	1.52118	0.553861	2.74651	0.00602335	0.348208	AC015813.1	NA
ENSG00000077279	8.59835	-3.10902	1.13258	-2.74507	0.00604987	0.34875	DCX	1641
ENSG00000021574	674.995	0.45312	0.16513	2.74403	0.00606908	0.348869	SPAST	6683
ENSG00000060982	21.99	2.1089	0.771367	2.73397	0.00625754	0.351753	BCAT1	586
ENSG00000065057	241.314	-0.752441	0.274979	-2.73636	0.00621238	0.351753	NTHL1	4913
ENSG00000131143	6980.28	-0.682938	0.249744	-2.73455	0.00624655	0.351753	COX4I1	1327
ENSG00000134594	21.2536	2.56676	0.938739	2.73426	0.00625204	0.351753	RAB33A	9363
ENSG00000170581	4385.85	0.740621	0.270724	2.7357	0.0062247	0.351753	STAT2	6773
ENSG00000185101	74.8462	3.11125	1.13761	2.7349	0.00623986	0.351753	ANO9	338440
ENSG00000225489	7.27327	3.13089	1.14381	2.73726	0.00619534	0.351753	AL354707.1	NA
ENSG00000228175	29.3348	0.964253	0.352655	2.73427	0.00625191	0.351753	GEMIN8P4	NA
ENSG00000114023	1488.3	-0.724657	0.265532	-2.72908	0.00635119	0.355085	FAM162A	26355
ENSG00000130707	51.9142	2.78386	1.02008	2.72905	0.00635172	0.355085	ASS1	445
ENSG00000131148	703.112	-0.546317	0.200279	-2.72778	0.0063762	0.355477	EMC8	10328
ENSG00000262703	2.25283	-2.75904	1.01184	-2.72675	0.0063962	0.355618	AC009121.1	NA
ENSG00000179532	541.14	1.2003	0.440596	2.72426	0.00644462	0.357334	DNHD1	144132
ENSG00000123360	31.0494	-3.05199	1.12157	-2.72119	0.00650481	0.358717	PDE1B	5153
ENSG00000269086	16.1067	-5.15788	1.89497	-2.72188	0.0064911	0.358717	AC008555.2	NA
ENSG00000100625	115.999	1.77148	0.651717	2.71817	0.00656443	0.360053	SIX4	51804
ENSG00000239697	232.72	-1.0279	0.378092	-2.71866	0.00655468	0.360053	TNFSF12	8742
ENSG00000108423	255.456	0.563262	0.20824	2.70487	0.00683306	0.360701	TUBD1	51174
ENSG00000113758	1443.66	-0.720627	0.266306	-2.70601	0.00680967	0.360701	DBN1	1627
ENSG00000115085	15.6354	-2.00498	0.740647	-2.70706	0.00678812	0.360701	ZAP70	7535
ENSG00000132704	2.61447	3.99337	1.47644	2.70472	0.00683616	0.360701	FCRL2	79368
ENSG00000138028	386.644	1.53141	0.566048	2.70543	0.00682157	0.360701	CGREF1	10669
ENSG00000141255	38.3949	-3.55475	1.31025	-2.71303	0.00666714	0.360701	SPATA22	84690
ENSG00000154864	1069.6	2.42197	0.894886	2.70646	0.00680051	0.360701	PIEZO2	63895
ENSG00000155886	6.92988	3.2472	1.19911	2.708	0.00676894	0.360701	SLC24A2	25769
ENSG00000160471	4.09292	3.53613	1.30223	2.71544	0.00661875	0.360701	COX6B2	125965
ENSG00000162706	56.3282	-3.49171	1.29111	-2.70443	0.00684213	0.360701	CADM3	57863
ENSG00000176890	4475.29	-0.819545	0.302254	-2.71145	0.00669904	0.360701	TYMS	7298
ENSG00000231999	46.5577	1.44366	0.533722	2.7049	0.00683254	0.360701	LRRC8C-DT	400761
ENSG00000236990	3.4758	-2.3468	0.863979	-2.71627	0.00660224	0.360701	AC025822.2	101927964
ENSG00000237685	23.8798	1.46081	0.538414	2.71317	0.0066642	0.360701	AL139039.3	NA
ENSG00000260918	3.6963	4.92552	1.81835	2.70879	0.00675286	0.360701	AC107398.3	NA
ENSG00000169083	35.0985	-3.58809	1.32754	-2.70281	0.00687558	0.361167	AR	367
ENSG00000232727	8.9178	-0.860692	0.318606	-2.70143	0.00690422	0.361167	YWHAEP1	NA
ENSG00000248698	4.99318	-2.47893	0.917597	-2.70155	0.00690176	0.361167	LINC01085	152742
ENSG00000127564	355.024	-0.841105	0.312359	-2.69275	0.00708648	0.361411	PKMYT1	9088
ENSG00000130558	242.624	3.36113	1.24666	2.69611	0.00701551	0.361411	OLFM1	10439
ENSG00000140279	2.73586	3.03761	1.12796	2.69301	0.0070811	0.361411	DUOX2	50506
ENSG00000140854	413.797	-0.65351	0.242188	-2.69836	0.0069682	0.361411	KATNB1	10300
ENSG00000166839	379.314	1.28157	0.475778	2.69363	0.00706787	0.361411	ANKDD1A	348094
ENSG00000169629	75.5714	1.12356	0.417245	2.6928	0.00708543	0.361411	RGPD8	727851
ENSG00000182154	323.518	-0.990189	0.367331	-2.69563	0.00702553	0.361411	MRPL41	64975
ENSG00000196668	39.7127	1.72687	0.640966	2.69416	0.00705658	0.361411	LINC00173	100287569
ENSG00000228305	78.3757	-0.723097	0.268047	-2.69765	0.00698314	0.361411	AC016734.1	NA
ENSG00000253636	13.4639	1.31045	0.485445	2.69947	0.00694493	0.361411	AC022893.1	NA
ENSG00000128923	1364.97	0.742854	0.276278	2.68879	0.00717111	0.362632	MINDY2	54629
ENSG00000177548	189.857	-1.01432	0.376964	-2.69075	0.00712911	0.362632	RABEP2	79874
ENSG00000183291	4233	0.485638	0.180649	2.6883	0.00718171	0.362632	SELENOF	9403
ENSG00000203327	2.95757	1.80438	0.671186	2.68834	0.00718079	0.362632	AC012358.1	NA
ENSG00000139438	162.029	-0.944223	0.351781	-2.68412	0.00727211	0.364709	FAM222A	84915
ENSG00000162782	3.68737	4.43961	1.654	2.68417	0.00727111	0.364709	TDRD5	163589
ENSG00000164099	174.971	2.45321	0.914042	2.68391	0.00727662	0.364709	PRSS12	8492
ENSG00000019991	3.45646	2.57929	0.96134	2.68302	0.00729615	0.364789	HGF	3082
ENSG00000260342	5.68534	-1.53911	0.573978	-2.68147	0.00732985	0.365576	AC138811.2	NA
ENSG00000129167	36.88	1.50552	0.561799	2.67982	0.00736607	0.366061	TPH1	7166
ENSG00000240731	20.5103	0.825089	0.307939	2.67939	0.00737554	0.366061	AL139287.1	NA
ENSG00000009950	3.25524	3.04461	1.13837	2.67453	0.00748351	0.366063	MLXIPL	51085
ENSG00000106211	4137.67	-0.967015	0.361529	-2.6748	0.00747749	0.366063	HSPB1	3315
ENSG00000131873	2074.1	0.71409	0.266956	2.67493	0.00747442	0.366063	CHSY1	22856
ENSG00000136111	4332.07	1.48563	0.555417	2.6748	0.00747743	0.366063	TBC1D4	9882
ENSG00000211697	15.1568	-3.7575	1.40445	-2.67542	0.00746359	0.366063	TRGV5	NA
ENSG00000228495	204.232	-2.17912	0.81445	-2.67558	0.00746002	0.366063	LINC01013	100507254
ENSG00000164611	2719.1	-0.69131	0.258671	-2.67254	0.00752792	0.366473	PTTG1	9232
ENSG00000213062	93.3046	1.33715	0.500188	2.6733	0.00751082	0.366473	AL021068.1	NA
ENSG00000103150	308.87	-0.754005	0.282427	-2.66973	0.00759119	0.367648	MLYCD	23417
ENSG00000134779	1772.98	-0.526798	0.197272	-2.67042	0.00757575	0.367648	TPGS2	25941
ENSG00000198146	1642.59	0.48924	0.183355	2.66827	0.00762432	0.367648	ZNF770	54989
ENSG00000236194	8.24122	0.871506	0.326563	2.66872	0.00761405	0.367648	AC099811.1	NA
ENSG00000056487	23.1313	4.13027	1.55487	2.65633	0.00789951	0.368861	PHF21B	112885
ENSG00000092969	390.919	1.92997	0.726264	2.6574	0.00787456	0.368861	TGFB2	7042
ENSG00000101347	644.702	1.60764	0.604122	2.66112	0.00778821	0.368861	SAMHD1	25939
ENSG00000103254	82.109	-1.10009	0.413336	-2.6615	0.00777932	0.368861	FAM173A	65990
ENSG00000103275	2812	-0.488686	0.184164	-2.65354	0.00796525	0.368861	UBE2I	7329
ENSG00000124201	1554.96	0.564382	0.212271	2.65878	0.00784238	0.368861	ZNFX1	57169
ENSG00000125637	95.0895	-2.51023	0.946427	-2.65233	0.0079939	0.368861	PSD4	23550
ENSG00000130635	62.4354	-3.81965	1.43763	-2.6569	0.00788628	0.368861	COL5A1	1289
ENSG00000135077	6.75112	-1.97215	0.740886	-2.66188	0.00777052	0.368861	HAVCR2	84868
ENSG00000138670	32.3259	-2.36646	0.8914	-2.65477	0.0079363	0.368861	RASGEF1B	153020
ENSG00000160161	14.9692	2.28309	0.85911	2.6575	0.00787219	0.368861	CILP2	148113
ENSG00000161203	8336.58	-0.436948	0.164372	-2.65829	0.00785373	0.368861	AP2M1	1173
ENSG00000165288	1026.84	0.542794	0.203807	2.66327	0.00773844	0.368861	BRWD3	254065
ENSG00000168994	1108.05	-0.744578	0.280055	-2.65868	0.00784469	0.368861	PXDC1	221749
ENSG00000169018	3855.59	0.606677	0.228675	2.65301	0.00797779	0.368861	FEM1B	10116
ENSG00000174473	33.5277	2.61606	0.985131	2.65554	0.00791804	0.368861	GALNTL6	442117
ENSG00000234840	350.48	2.80376	1.05307	2.66247	0.00775705	0.368861	LINC01239	441389
ENSG00000236287	1173.87	0.635535	0.239438	2.65428	0.00794786	0.368861	ZBED5	58486
ENSG00000248592	27.8967	1.1214	0.421972	2.65752	0.00787169	0.368861	TMEM110-MUSTN1	100526772
ENSG00000132746	95.9765	2.91117	1.09963	2.64741	0.00811117	0.370077	ALDH3B2	222
ENSG00000135698	428.577	-0.632736	0.238846	-2.64914	0.0080697	0.370077	MPHOSPH6	10200
ENSG00000138755	12.2575	-2.00659	0.757554	-2.64878	0.00807837	0.370077	CXCL9	4283
ENSG00000203761	150.644	0.938285	0.354333	2.64803	0.00809625	0.370077	MSTO2P	NA
ENSG00000104205	872.323	1.23425	0.467287	2.64131	0.00825869	0.374867	SGK3	23678
ENSG00000170458	21.7253	2.3815	0.901815	2.64078	0.00827143	0.374867	CD14	929
ENSG00000184564	139.324	2.64597	1.00394	2.63558	0.00839929	0.377345	SLITRK6	84189
ENSG00000198198	1330.79	0.673356	0.255419	2.63628	0.008382	0.377345	SZT2	23334
ENSG00000213064	221.72	0.811427	0.307767	2.6365	0.00837674	0.377345	SFT2D2	375035
ENSG00000215190	298.963	-0.612731	0.232488	-2.63554	0.00840029	0.377345	LINC00680	728411
ENSG00000196604	24.2114	-1.55889	0.591689	-2.63465	0.0084225	0.37751	POTEF	728378
ENSG00000186417	9.21874	3.64189	1.3829	2.63352	0.0084506	0.377937	GLDN	342035
ENSG00000176566	9.33625	2.66893	1.01413	2.63175	0.00849458	0.378285	DCAF4L2	138009
ENSG00000182324	51.9722	1.04647	0.397638	2.63171	0.00849557	0.378285	KCNJ14	3770
ENSG00000090316	1293.42	-0.455126	0.173142	-2.62863	0.00857284	0.378994	MAEA	10296
ENSG00000103942	207.884	1.86642	0.709795	2.62952	0.00855051	0.378994	HOMER2	9455
ENSG00000147174	69.2983	1.17231	0.445738	2.63005	0.0085372	0.378994	GCNA	93953
ENSG00000149925	27777.4	-0.653488	0.248653	-2.62811	0.00858598	0.378994	ALDOA	226
ENSG00000148344	13.1525	2.41468	0.919098	2.62723	0.00860836	0.379159	PTGES	9536
ENSG00000130270	94.5126	1.4852	0.566327	2.62251	0.00872834	0.383613	ATP8B3	148229
ENSG00000110723	19.6303	2.48713	0.948766	2.62144	0.00875588	0.383995	EXPH5	23086
ENSG00000131188	49.9287	-1.24993	0.476955	-2.62064	0.00877643	0.384013	PRR7	80758
ENSG00000232150	22.1281	-0.6769	0.258363	-2.61996	0.00879405	0.384013	ST13P4	NA
ENSG00000125875	2904.67	0.580237	0.221585	2.61858	0.00882958	0.384739	TBC1D20	128637
ENSG00000162873	19.4096	2.80976	1.07385	2.61652	0.00888309	0.386244	KLHDC8A	55220
ENSG00000175198	554.433	-1.16257	0.44467	-2.61446	0.00893692	0.387756	PCCA	5095
ENSG00000123159	2097.92	-0.672747	0.257393	-2.61369	0.00895701	0.3878	GIPC1	10755
ENSG00000049656	3032.66	-1.03316	0.395899	-2.60967	0.00906301	0.390371	CLPTM1L	81037
ENSG00000078269	428.229	1.54381	0.59231	2.60642	0.00914946	0.390371	SYNJ2	8871
ENSG00000079616	1640.31	-0.519728	0.199774	-2.60158	0.00927965	0.390371	KIF22	3835
ENSG00000130508	686.896	-3.85546	1.4806	-2.60399	0.00921443	0.390371	PXDN	7837
ENSG00000164181	119.321	2.1744	0.833953	2.60734	0.00912489	0.390371	ELOVL7	79993
ENSG00000170043	1459.39	-0.570634	0.219303	-2.60204	0.00926723	0.390371	TRAPPC1	58485
ENSG00000172354	3014.49	-0.723539	0.277907	-2.60353	0.00922695	0.390371	GNB2	2783
ENSG00000179299	2.17659	-3.19602	1.22829	-2.60201	0.0092679	0.390371	NSUN7	79730
ENSG00000179826	72.7344	2.84715	1.09448	2.60138	0.00928496	0.390371	MRGPRX3	117195
ENSG00000181381	1004.23	1.36388	0.524233	2.60166	0.00927726	0.390371	DDX60L	91351
ENSG00000184979	334.751	1.17806	0.451636	2.60843	0.00909594	0.390371	USP18	11274
ENSG00000230373	103.855	0.963694	0.370156	2.60348	0.00922814	0.390371	GOLGA6L5P	642402
ENSG00000247498	11.6238	3.95572	1.52057	2.60148	0.00928235	0.390371	GPRC5D-AS1	100506314
ENSG00000261061	119.34	-0.823979	0.316426	-2.60402	0.00921381	0.390371	AC092718.4	NA
ENSG00000262185	12.5169	-2.49574	0.959744	-2.60042	0.00931098	0.390658	AC005736.1	102724927
ENSG00000088280	296.814	1.47358	0.566904	2.59934	0.00934021	0.391078	ASAP3	55616
ENSG00000029725	2598.78	-0.594568	0.229257	-2.59346	0.00950169	0.393905	RABEP1	9135
ENSG00000051523	341.179	-1.65966	0.639851	-2.59382	0.00949152	0.393905	CYBA	1535
ENSG00000153832	67.7378	-1.12563	0.433803	-2.59478	0.00946505	0.393905	FBXO36	130888
ENSG00000224699	12.6327	1.25027	0.482104	2.59335	0.00950451	0.393905	LAMTOR5-AS1	NA
ENSG00000101384	2295.93	1.8897	0.729748	2.58953	0.00961084	0.395145	JAG1	182
ENSG00000181751	48.652	-0.79254	0.306002	-2.58998	0.00959818	0.395145	C5orf30	90355
ENSG00000235064	11.5702	-0.997019	0.384752	-2.59133	0.0095607	0.395145	SLC25A5P2	NA
ENSG00000261168	6.04913	1.71628	0.662791	2.58948	0.0096121	0.395145	AL592424.1	NA
ENSG00000110031	699.627	-1.81967	0.703267	-2.58745	0.0096689	0.396566	LPXN	9404
ENSG00000131871	1687.5	0.553267	0.213934	2.58616	0.00970513	0.396566	SELENOS	55829
ENSG00000159784	171.325	3.27817	1.26753	2.58627	0.00970202	0.396566	FAM131B	9715
ENSG00000164116	30.0625	3.44674	1.33337	2.58498	0.00973847	0.397131	GUCY1A3	2982
ENSG00000113068	1422.72	-0.487713	0.188787	-2.58339	0.00978333	0.398162	PFDN1	5201
ENSG00000117090	53.5073	-2.88352	1.11812	-2.57891	0.00991132	0.402566	SLAMF1	6504
ENSG00000205629	727.434	-0.462846	0.179594	-2.57718	0.0099611	0.403782	LCMT1	51451
ENSG00000158615	2630.98	0.711639	0.27646	2.57411	0.0100498	0.404958	PPP1R15B	84919
ENSG00000166451	860.375	-0.780309	0.303092	-2.5745	0.0100385	0.404958	CENPN	55839
ENSG00000197181	14.1499	1.54568	0.600399	2.57443	0.0100406	0.404958	PIWIL2	55124
ENSG00000131969	60.3455	3.31209	1.28725	2.573	0.0100822	0.405462	ABHD12B	145447
ENSG00000051009	656.29	0.534087	0.207698	2.57146	0.0101272	0.405665	FAM160A2	84067
ENSG00000077984	15.5378	4.22546	1.6431	2.57164	0.0101217	0.405665	CST7	8530
ENSG00000116990	15.5107	1.87427	0.729573	2.569	0.0101993	0.405669	MYCL	4610
ENSG00000169180	2871.28	-0.439913	0.171257	-2.56874	0.010207	0.405669	XPO6	23214
ENSG00000236519	8.36842	1.11392	0.433629	2.56882	0.0102046	0.405669	LINC01424	NA
ENSG00000165929	331.045	3.76815	1.46791	2.56702	0.0102577	0.406887	TC2N	123036
ENSG00000152240	771.669	-0.585122	0.228025	-2.56604	0.0102867	0.407202	HAUS1	115106
ENSG00000258512	4.88063	2.20908	0.861106	2.5654	0.0103056	0.407202	LINC00239	145200
ENSG00000074047	45.339	2.97871	1.1625	2.56232	0.0103974	0.40723	GLI2	2736
ENSG00000085117	463.178	-1.66966	0.651864	-2.56136	0.0104264	0.40723	CD82	3732
ENSG00000154723	2994.6	-0.55825	0.217827	-2.56282	0.0103826	0.40723	ATP5J	522
ENSG00000197991	7.1288	-3.06794	1.19681	-2.56344	0.0103641	0.40723	AL592490.1	64881
ENSG00000259244	17.4421	1.06986	0.41756	2.56217	0.0104021	0.40723	AC048382.2	NA
ENSG00000260565	408.048	0.736388	0.287442	2.56187	0.0104111	0.40723	ERVK13-1	NA
ENSG00000178074	554.198	0.675898	0.264013	2.56009	0.0104646	0.407237	C2orf69	205327
ENSG00000204584	6.42386	1.4191	0.554362	2.55989	0.0104706	0.407237	AC027801.1	NA
ENSG00000260585	7.73481	1.5827	0.618396	2.55936	0.0104866	0.407237	AL359851.1	NA
ENSG00000101311	3.67949	3.37292	1.32102	2.55327	0.0106717	0.407619	FERMT1	55612
ENSG00000116754	6969.22	0.649322	0.253999	2.5564	0.0105762	0.407619	SRSF11	9295
ENSG00000117598	33.6457	2.33915	0.915856	2.55406	0.0106476	0.407619	PLPPR5	163404
ENSG00000125611	262.309	-0.826374	0.323237	-2.55656	0.0105714	0.407619	CHCHD5	84269
ENSG00000143850	169.08	-2.50855	0.982689	-2.55275	0.0106878	0.407619	PLEKHA6	22874
ENSG00000154188	811.212	2.87645	1.12694	2.55245	0.0106968	0.407619	ANGPT1	284
ENSG00000164463	914.812	0.729822	0.285289	2.55818	0.0105221	0.407619	CREBRF	153222
ENSG00000233080	6.03417	-2.56829	1.00477	-2.5561	0.0105852	0.407619	LINC01399	104310353
ENSG00000069493	221.883	0.830336	0.325611	2.55009	0.0107696	0.408775	CLEC2D	29121
ENSG00000117479	2892.61	1.11737	0.438063	2.55072	0.0107502	0.408775	SLC19A2	10560
ENSG00000232765	4.95472	5.23878	2.05481	2.54951	0.0107874	0.408775	AL158819.1	NA
ENSG00000071127	7538.93	-0.434743	0.17091	-2.5437	0.0109685	0.412805	WDR1	9948
ENSG00000146453	21.2575	3.57195	1.40404	2.54405	0.0109575	0.412805	PNLDC1	154197
ENSG00000166471	698.687	0.684396	0.269002	2.5442	0.0109528	0.412805	TMEM41B	440026
ENSG00000180730	1168.03	2.70716	1.06435	2.5435	0.0109749	0.412805	SHISA2	387914
ENSG00000115919	15.5726	3.35144	1.31865	2.54157	0.0110357	0.41379	KYNU	8942
ENSG00000130684	913.525	0.589009	0.231885	2.54009	0.0110824	0.41379	ZNF337	26152
ENSG00000204314	25.6057	-0.870413	0.342652	-2.54023	0.0110781	0.41379	PRRT1	80863
ENSG00000204314	25.6057	-0.870413	0.342652	-2.54023	0.0110781	0.41379	PRRT1	100507547
ENSG00000234810	7.71294	-2.299	0.905033	-2.54023	0.0110779	0.41379	AL603840.1	NA
ENSG00000127324	20.9619	3.44426	1.35711	2.53793	0.0111511	0.415592	TSPAN8	7103
ENSG00000183624	1539.26	-0.468698	0.184725	-2.53728	0.0111719	0.415605	HMCES	56941
ENSG00000143127	2510.55	2.27633	0.899821	2.52975	0.0114143	0.41775	ITGA10	8515
ENSG00000153214	1144.51	0.5789	0.228599	2.53239	0.0113289	0.41775	TMEM87B	84910
ENSG00000166343	46.4832	1.10728	0.437617	2.53024	0.0113985	0.41775	MSS51	118490
ENSG00000177721	34.2056	1.18382	0.467684	2.53125	0.0113658	0.41775	ANXA2R	389289
ENSG00000178814	102.382	2.61418	1.0322	2.53264	0.0113208	0.41775	OPLAH	26873
ENSG00000198356	1210.42	-0.524005	0.207009	-2.53131	0.0113636	0.41775	ASNA1	439
ENSG00000218582	80.7939	-0.888232	0.350947	-2.53096	0.0113752	0.41775	GAPDHP63	NA
ENSG00000253598	14.9254	1.24515	0.491659	2.53255	0.0113236	0.41775	SLC10A5	347051
ENSG00000267750	3.92901	1.6333	0.644614	2.53377	0.0112843	0.41775	RUNDC3A-AS1	NA
ENSG00000119681	170.182	1.6266	0.644015	2.52572	0.011546	0.421813	LTBP2	4053
ENSG00000264707	15.6576	2.62403	1.03972	2.52379	0.0116097	0.42338	L3MBTL4-AS1	101927150
ENSG00000109705	30.876	2.09665	0.831046	2.5229	0.011639	0.42369	NKX3-2	579
ENSG00000127507	137.444	2.25023	0.893658	2.518	0.0118024	0.428107	ADGRE2	30817
ENSG00000214297	15.1919	-0.850893	0.337897	-2.5182	0.0117957	0.428107	ALDOAP2	NA
ENSG00000075292	3336.81	0.274678	0.109254	2.51412	0.0119331	0.428921	ZNF638	27332
ENSG00000132394	341.928	-0.585672	0.232726	-2.51657	0.0118504	0.428921	EEFSEC	60678
ENSG00000137504	1878.93	0.667239	0.265381	2.51427	0.0119279	0.428921	CREBZF	58487
ENSG00000152332	4786.57	0.751908	0.299087	2.51401	0.0119366	0.428921	UHMK1	127933
ENSG00000182923	1000.32	-0.491206	0.195343	-2.51457	0.0119176	0.428921	CEP63	80254
ENSG00000269954	5.06421	4.42263	1.7595	2.51358	0.0119514	0.428921	AC022239.4	NA
ENSG00000266578	26.6914	1.5785	0.628204	2.51271	0.0119806	0.429214	AP001025.3	NA
ENSG00000100196	1580.45	1.36557	0.54381	2.51112	0.0120348	0.430398	KDELR3	11015
ENSG00000062485	5942.77	-0.429971	0.171309	-2.50991	0.0120762	0.431121	CS	1431
ENSG00000047662	43.0509	-2.45032	0.976708	-2.50875	0.0121158	0.431775	FAM184B	27146
ENSG00000125816	32.6243	4.00667	1.59749	2.5081	0.0121383	0.431822	NKX2-4	644524
ENSG00000143190	1013.76	0.473311	0.188844	2.50636	0.0121981	0.432437	POU2F1	5451
ENSG00000214279	107.278	1.49098	0.594861	2.50643	0.0121957	0.432437	SCART1	NA
ENSG00000163867	688.251	0.484451	0.193344	2.50564	0.012223	0.432566	ZMYM6	9204
ENSG00000117480	51.8119	1.63093	0.651405	2.50371	0.0122897	0.43342	FAAH	2166
ENSG00000183682	3.45558	2.37692	0.949285	2.5039	0.0122832	0.43342	BMP8A	353500
ENSG00000051180	474.952	-0.784842	0.313596	-2.50272	0.0123243	0.433888	RAD51	5888
ENSG00000123728	728.091	0.596618	0.239057	2.49572	0.0125703	0.434825	RAP2C	57826
ENSG00000131791	245.066	0.842311	0.337485	2.49584	0.0125658	0.434825	PRKAB2	5565
ENSG00000136002	237.971	3.09405	1.23774	2.49976	0.0124279	0.434825	ARHGEF4	50649
ENSG00000137714	467.946	-0.850979	0.340248	-2.50105	0.0123825	0.434825	FDX1	2230
ENSG00000163754	1322.51	-0.524948	0.210129	-2.49822	0.0124819	0.434825	GYG1	2992
ENSG00000163993	4.70598	3.56709	1.42917	2.49592	0.012563	0.434825	S100P	6286
ENSG00000214975	77.9388	-0.632013	0.253048	-2.49761	0.0125035	0.434825	PPIAP29	NA
ENSG00000237094	9.82528	1.40673	0.563757	2.49527	0.012586	0.434825	AL732372.2	NA
ENSG00000251411	5.37267	-0.994282	0.397615	-2.50062	0.0123978	0.434825	AC093827.3	NA
ENSG00000259366	36.8229	0.826068	0.330801	2.49718	0.0125187	0.434825	AC108449.2	NA
ENSG00000247556	4522.78	0.502709	0.201617	2.49338	0.0126532	0.436406	OIP5-AS1	NA
ENSG00000228828	2.22058	1.44294	0.578907	2.49252	0.012684	0.43673	TLK2P2	NA
ENSG00000203952	13.0125	1.91407	0.768515	2.49061	0.0127525	0.438347	CCDC160	347475
ENSG00000137288	939.726	-0.660852	0.26559	-2.48824	0.0128377	0.439787	UQCC2	84300
ENSG00000169230	3428.78	-0.543728	0.218487	-2.48861	0.0128244	0.439787	PRELID1	27166
ENSG00000100650	7041.22	0.693765	0.279175	2.48506	0.0129531	0.441029	SRSF5	6430
ENSG00000153933	102.69	1.72592	0.69419	2.48624	0.0129101	0.441029	DGKE	8526
ENSG00000163273	7.36435	3.64975	1.46834	2.48563	0.0129321	0.441029	NPPC	4880
ENSG00000231738	15.9014	2.07267	0.834121	2.48485	0.0129606	0.441029	TSPAN19	144448
ENSG00000173681	380.318	0.542953	0.218614	2.48361	0.0130059	0.44183	BCLAF3	256643
ENSG00000103274	407.817	-0.516822	0.208402	-2.47993	0.0131409	0.442374	NUBP1	4682
ENSG00000108953	12373	-0.492719	0.198694	-2.47979	0.0131458	0.442374	YWHAE	7531
ENSG00000124541	1026.45	-0.528941	0.21315	-2.48154	0.0130817	0.442374	RRP36	88745
ENSG00000163735	3.6627	2.71144	1.09296	2.48083	0.0131077	0.442374	CXCL5	6374
ENSG00000170373	9.85213	-3.24444	1.30875	-2.47903	0.013174	0.442374	CST1	1469
ENSG00000183808	1245.95	0.642975	0.259019	2.48234	0.0130521	0.442374	RBM12B	389677
ENSG00000261824	269.255	0.734798	0.296394	2.47913	0.0131705	0.442374	LINC00662	148189
ENSG00000131183	3.36411	1.84208	0.743619	2.47719	0.0132423	0.443006	SLC34A1	6569
ENSG00000184012	44.3305	1.5097	0.609263	2.47791	0.0132154	0.443006	TMPRSS2	7113
ENSG00000198832	182.958	2.1008	0.848205	2.47676	0.0132582	0.443006	SELENOM	140606
ENSG00000107201	458.778	1.24435	0.502876	2.47447	0.0133433	0.443679	DDX58	23586
ENSG00000170608	7.51571	2.63781	1.06555	2.47554	0.0133033	0.443679	FOXA3	3171
ENSG00000198466	1250.83	0.546082	0.220687	2.47446	0.0133437	0.443679	ZNF587	84914
ENSG00000065243	1864.23	0.555733	0.224747	2.4727	0.0134096	0.444415	PKN2	5586
ENSG00000145708	8.36768	-2.90386	1.17423	-2.47299	0.0133988	0.444415	CRHBP	1393
ENSG00000179456	444.666	1.42749	0.577799	2.47056	0.0134902	0.446361	ZBTB18	10472
ENSG00000104689	40.2836	2.28118	0.923722	2.46955	0.0135283	0.446471	TNFRSF10A	8797
ENSG00000145244	6.93975	2.23803	0.906391	2.46917	0.0135428	0.446471	CORIN	10699
ENSG00000165802	1178.72	-0.823492	0.333569	-2.46873	0.0135593	0.446471	NSMF	26012
ENSG00000230314	11.2004	-2.44171	0.989402	-2.46786	0.0135924	0.446509	ELOVL2-AS1	NA
ENSG00000258700	13.0483	-2.7367	1.10908	-2.46754	0.0136044	0.446509	LINC00871	100506412
ENSG00000214652	3.70733	-4.60981	1.87172	-2.46287	0.0137828	0.450911	ZNF727	442319
ENSG00000258128	90.4578	1.98304	0.805136	2.46298	0.0137787	0.450911	MKRN9P	NA
ENSG00000106236	239.161	3.3354	1.3546	2.46228	0.0138057	0.450935	NPTX2	4885
ENSG00000254676	4.93575	0.851802	0.346053	2.46148	0.0138366	0.451219	AP000873.4	NA
ENSG00000102181	305.349	-0.612716	0.249581	-2.45497	0.0140895	0.45475	CD99L2	83692
ENSG00000137962	504.027	2.33282	0.950358	2.45467	0.0141013	0.45475	ARHGAP29	9411
ENSG00000163541	2207.13	-0.378856	0.15428	-2.45563	0.0140638	0.45475	SUCLG1	8802
ENSG00000197147	774.349	0.715267	0.291353	2.45498	0.0140892	0.45475	LRRC8B	23507
ENSG00000260118	11.229	1.43307	0.583684	2.45521	0.0140803	0.45475	AL157700.1	NA
ENSG00000260233	44.5814	0.795632	0.323728	2.45772	0.0139822	0.45475	SSSCA1-AS1	NA
ENSG00000261542	17.2575	0.841555	0.342807	2.45489	0.0140927	0.45475	AC011978.2	NA
ENSG00000069849	7297.65	-0.674982	0.275102	-2.45357	0.0141445	0.455374	ATP1B3	483
ENSG00000079215	300.988	2.73764	1.11602	2.45304	0.0141654	0.455374	SLC1A3	6507
ENSG00000231341	9.53646	-0.777131	0.316952	-2.45189	0.0142108	0.456113	VDAC1P6	NA
ENSG00000125122	30.7745	-1.00703	0.411006	-2.45016	0.0142792	0.457586	LRRC29	26231
ENSG00000103175	244.073	-2.52305	1.03043	-2.44855	0.0143433	0.458497	WFDC1	58189
ENSG00000227066	21.7761	4.00816	1.63711	2.44831	0.0143527	0.458497	Z98257.1	NA
ENSG00000073578	3139.4	-0.81763	0.334475	-2.44452	0.0145044	0.461268	SDHA	6389
ENSG00000076108	3771.58	0.396216	0.16211	2.44411	0.0145209	0.461268	BAZ2A	11176
ENSG00000131652	469.473	-0.486133	0.199174	-2.44074	0.014657	0.461268	THOC6	79228
ENSG00000137434	53.0466	-1.47665	0.604577	-2.44245	0.0145878	0.461268	C6orf52	347744
ENSG00000143882	88.6788	2.17417	0.889061	2.44547	0.0144665	0.461268	ATP6V1C2	245973
ENSG00000149582	26.388	1.71257	0.701028	2.44295	0.0145679	0.461268	TMEM25	84866
ENSG00000163734	10.2542	2.73262	1.11955	2.44081	0.0146545	0.461268	CXCL3	2921
ENSG00000176700	225.899	0.736087	0.30168	2.43996	0.0146888	0.461268	SCAND2P	NA
ENSG00000182108	567.865	-0.614131	0.251498	-2.44189	0.0146106	0.461268	DEXI	28955
ENSG00000183873	2.57005	2.54799	1.04408	2.44041	0.0146704	0.461268	SCN5A	6331
ENSG00000260196	68.3813	1.57649	0.645319	2.44296	0.0145674	0.461268	AC124798.1	NA
ENSG00000196912	103.499	0.612688	0.251324	2.43784	0.0147754	0.463274	ANKRD36B	57730
ENSG00000256525	278.444	0.571655	0.234616	2.43655	0.0148281	0.464212	POLG2	11232
ENSG00000136536	2102.55	0.435036	0.178636	2.43532	0.0148787	0.464311	MARCH7	64844
ENSG00000174483	71.3035	0.713073	0.292774	2.43558	0.0148681	0.464311	BBS1	582
ENSG00000175264	60.0414	-2.80424	1.15173	-2.43481	0.0148998	0.464311	CHST1	8534
ENSG00000151062	195.305	2.6099	1.07222	2.43411	0.0149286	0.464454	CACNA2D4	93589
ENSG00000170122	8.53666	1.27449	0.523707	2.43359	0.01495	0.464454	FOXD4	2298
ENSG00000102898	1287.73	-0.649062	0.266895	-2.4319	0.0150197	0.464488	NUTF2	10204
ENSG00000105339	142.87	1.30797	0.539228	2.42564	0.0152815	0.464488	DENND3	22898
ENSG00000162490	69.5321	2.74018	1.1288	2.4275	0.0152031	0.464488	DRAXIN	374946
ENSG00000162642	533.34	0.496145	0.204364	2.42775	0.0151928	0.464488	C1orf52	148423
ENSG00000163141	9.40886	1.13877	0.46875	2.42937	0.0151249	0.464488	BNIPL	149428
ENSG00000166920	32.1052	1.88969	0.777421	2.43072	0.015069	0.464488	C15orf48	84419
ENSG00000169031	11.2891	4.28777	1.76823	2.4249	0.0153125	0.464488	COL4A3	1285
ENSG00000184220	902.312	-0.352748	0.145436	-2.42544	0.0152897	0.464488	CMSS1	84319
ENSG00000188000	7.21662	-3.52068	1.45128	-2.42592	0.0152695	0.464488	OR7D2	162998
ENSG00000203760	257.242	-0.870898	0.359161	-2.42481	0.0153163	0.464488	CENPW	387103
ENSG00000224358	18.9588	1.09456	0.449927	2.43275	0.0149845	0.464488	AL451074.2	NA
ENSG00000226251	8.3457	2.12638	0.876386	2.4263	0.0152535	0.464488	AL451060.1	NA
ENSG00000228789	4.97619	-3.50731	1.44541	-2.42652	0.0152444	0.464488	HCG22	285834
ENSG00000236060	23.0938	-0.917964	0.378552	-2.42493	0.0153112	0.464488	HSPB1P1	NA
ENSG00000242600	6.24412	3.77674	1.55753	2.42482	0.0153158	0.464488	MBL1P	8512
ENSG00000251182	2.58373	2.8727	1.18151	2.43138	0.0150416	0.464488	LINC02497	102723778
ENSG00000145979	4890.38	-1.06317	0.438624	-2.42387	0.0153562	0.465006	TBC1D7	51256
ENSG00000050438	23.5157	1.85796	0.767194	2.42176	0.0154456	0.466491	SLC4A8	9498
ENSG00000174343	2.41537	3.47842	1.4364	2.42163	0.0154511	0.466491	CHRNA9	55584
ENSG00000159640	13.3042	3.45107	1.42542	2.42109	0.0154742	0.466495	ACE	1636
ENSG00000055332	2561.27	0.676471	0.280206	2.41419	0.0157703	0.466591	EIF2AK2	5610
ENSG00000095539	178.254	1.0772	0.445236	2.4194	0.0155461	0.466591	SEMA4G	57715
ENSG00000136457	24.2928	3.50088	1.44884	2.41634	0.0156775	0.466591	CHAD	1101
ENSG00000157168	4.90189	3.92943	1.62673	2.41555	0.0157116	0.466591	NRG1	3084
ENSG00000160710	10467	0.387669	0.160478	2.41572	0.015704	0.466591	ADAR	103
ENSG00000167962	751.236	-0.495671	0.205046	-2.41737	0.0156332	0.466591	ZNF598	90850
ENSG00000169255	184.008	-2.34469	0.96997	-2.41728	0.0156371	0.466591	B3GALNT1	8706
ENSG00000173702	15.322	-4.30211	1.78105	-2.41549	0.015714	0.466591	MUC13	56667
ENSG00000185885	2119.7	2.46437	1.02078	2.41421	0.0157695	0.466591	IFITM1	8519
ENSG00000236670	22.7037	1.17021	0.484745	2.41407	0.0157755	0.466591	KRT18P5	NA
ENSG00000251495	207.556	-0.590693	0.244525	-2.41568	0.0157059	0.466591	PPIAP11	NA
ENSG00000259158	2.83194	1.64498	0.680933	2.41577	0.0157018	0.466591	ADAM20P1	317760
ENSG00000262585	3.23039	1.89708	0.784653	2.41773	0.0156178	0.466591	LINC01979	101928766
ENSG00000259295	28.7836	1.17511	0.487317	2.41138	0.0158922	0.469361	CSPG4P12	440300
ENSG00000167157	28.9606	4.65068	1.92991	2.40979	0.0159619	0.470738	PRRX2	51450
ENSG00000135968	1368.34	0.401205	0.166559	2.40879	0.0160054	0.471338	GCC2	9648
ENSG00000013441	3926.04	0.655138	0.272253	2.40636	0.0161123	0.472205	CLK1	1195
ENSG00000165816	2.94359	-4.48652	1.86471	-2.40601	0.0161277	0.472205	VWA2	340706
ENSG00000178952	5276.26	-0.545768	0.226737	-2.40706	0.0160817	0.472205	TUFM	7284
ENSG00000197696	218.825	1.08045	0.448804	2.40739	0.0160669	0.472205	NMB	4828
ENSG00000129083	4208.57	0.406442	0.169016	2.40476	0.0161832	0.472979	COPB1	1315
ENSG00000137872	817.615	1.55717	0.647649	2.40435	0.0162014	0.472979	SEMA6D	80031
ENSG00000139597	319.431	1.30631	0.543425	2.40384	0.0162239	0.472979	N4BP2L1	90634
ENSG00000169245	62.9224	2.77355	1.15417	2.40307	0.0162579	0.473294	CXCL10	3627
ENSG00000264311	4.91414	-1.14484	0.476543	-2.40238	0.0162889	0.473519	CCDC58P1	NA
ENSG00000251381	15.9636	2.65241	1.105	2.40038	0.016378	0.475431	LINC00958	100506305
ENSG00000174718	921.257	0.57221	0.238692	2.39728	0.0165174	0.478444	KIAA1551	55196
ENSG00000221978	7287.92	0.627617	0.261832	2.39702	0.0165289	0.478444	CCNL2	81669
ENSG00000112218	3.14753	-2.58439	1.07899	-2.39518	0.016612	0.478937	GPR63	81491
ENSG00000168077	89.8478	2.29437	0.957601	2.39595	0.0165771	0.478937	SCARA3	51435
ENSG00000171953	278.91	-0.522112	0.218004	-2.39496	0.0166222	0.478937	ATPAF2	91647
ENSG00000197119	950.624	0.687805	0.287264	2.39433	0.0166508	0.478937	SLC25A29	123096
ENSG00000225855	34.9041	1.0194	0.425808	2.39405	0.0166636	0.478937	RUSC1-AS1	284618
ENSG00000203999	95.539	1.53993	0.643592	2.39272	0.0167241	0.479999	LINC01270	284751
ENSG00000154134	234.38	1.29235	0.54051	2.39098	0.0168035	0.481598	ROBO3	64221
ENSG00000223396	80.6582	1.21638	0.509272	2.38847	0.0169186	0.484214	RPS10P7	NA
ENSG00000092200	7.81565	1.89562	0.794687	2.38536	0.0170623	0.48424	RPGRIP1	57096
ENSG00000162062	178.591	-0.680146	0.285013	-2.38637	0.0170157	0.48424	TEDC2	80178
ENSG00000167178	8.66079	2.92061	1.22406	2.386	0.0170329	0.48424	ISLR2	57611
ENSG00000185774	13.2664	2.70354	1.1332	2.38577	0.0170436	0.48424	KCNIP4	80333
ENSG00000213551	1083.5	-0.547996	0.229595	-2.38679	0.0169963	0.48424	DNAJC9	23234
ENSG00000267422	13.5685	-0.704629	0.295352	-2.38573	0.0170454	0.48424	AC016582.2	NA
ENSG00000087116	54.5733	3.84563	1.61363	2.38322	0.0171622	0.484822	ADAMTS2	9509
ENSG00000137965	763.995	1.71137	0.717934	2.38375	0.0171374	0.484822	IFI44	10561
ENSG00000145075	4.36134	2.17314	0.911587	2.38391	0.0171298	0.484822	CCDC39	101928882
ENSG00000145075	4.36134	2.17314	0.911587	2.38391	0.0171298	0.484822	CCDC39	339829
ENSG00000198028	10.835	3.08154	1.2932	2.38287	0.0171781	0.484822	ZNF560	147741
ENSG00000224505	18.7213	1.32928	0.558215	2.3813	0.0172514	0.485634	AC138150.1	NA
ENSG00000224837	8.48801	-0.926008	0.388877	-2.38124	0.0172546	0.485634	GCSHP5	NA
ENSG00000011465	428.95	2.63892	1.10893	2.37971	0.0173262	0.485755	DCN	1634
ENSG00000135406	24.3311	2.21627	0.931455	2.37936	0.0173425	0.485755	PRPH	5630
ENSG00000238035	35.0664	0.678351	0.285128	2.37911	0.0173543	0.485755	AC138035.1	NA
ENSG00000082497	131.149	2.25649	0.95	2.37526	0.0175368	0.486179	SERTAD4	56256
ENSG00000110104	1003.24	-0.695691	0.292854	-2.37556	0.0175224	0.486179	CCDC86	79080
ENSG00000130748	37.6333	-0.893327	0.375762	-2.37737	0.0174364	0.486179	TMEM160	54958
ENSG00000134321	161.809	2.25962	0.950849	2.37642	0.0174816	0.486179	RSAD2	91543
ENSG00000156500	81.8223	0.685567	0.288301	2.37796	0.0174089	0.486179	FAM122C	159091
ENSG00000176087	2201.74	-0.391543	0.164811	-2.37571	0.0175151	0.486179	SLC35A4	113829
ENSG00000268006	25.9422	0.958969	0.403535	2.37642	0.0174816	0.486179	PTOV1-AS1	100506033
ENSG00000120669	33.9724	2.89426	1.21996	2.37242	0.017672	0.488289	SOHLH2	54937
ENSG00000167549	61.8553	1.6263	0.685417	2.37272	0.0176575	0.488289	CORO6	84940
ENSG00000262096	4.63631	-1.94123	0.818341	-2.37215	0.0176849	0.488289	PCDHB19P	NA
ENSG00000174136	1307.12	1.01345	0.427471	2.37081	0.0177493	0.489132	RGMB	285704
ENSG00000269069	23.0047	1.0354	0.436784	2.37051	0.0177635	0.489132	AC007842.1	NA
ENSG00000230724	96.6336	0.658382	0.277866	2.36942	0.0178161	0.489918	LINC01001	NA
ENSG00000227827	56.7363	-1.7508	0.739845	-2.36645	0.0179598	0.491875	AC138969.2	NA
ENSG00000228509	14.1914	4.85946	2.05307	2.36692	0.0179367	0.491875	AC006460.1	NA
ENSG00000267365	15.0305	1.74434	0.73686	2.36726	0.0179202	0.491875	KCNJ2-AS1	400617
ENSG00000083457	446.627	-0.545272	0.230571	-2.36487	0.0180363	0.492228	ITGAE	3682
ENSG00000169067	12.786	2.88892	1.22136	2.36534	0.0180137	0.492228	ACTBL2	345651
ENSG00000237289	33.2677	2.9209	1.23522	2.36469	0.0180452	0.492228	CKMT1B	1159
ENSG00000132846	590.181	-0.765988	0.32414	-2.36314	0.0181209	0.493632	ZBED3	84327
ENSG00000198690	1625.17	0.525067	0.222399	2.36092	0.0182298	0.495756	FAN1	22909
ENSG00000224329	2.31476	2.67771	1.13436	2.36055	0.0182476	0.495756	LINC00297	100874059
ENSG00000228137	3.22419	1.30339	0.552394	2.35952	0.0182984	0.496472	AP001469.2	NA
ENSG00000186648	91.0274	1.31897	0.559321	2.35816	0.0183655	0.497219	CARMIL3	90668
ENSG00000237575	25.0897	2.18417	0.926288	2.35798	0.0183748	0.497219	PYY2	23615
ENSG00000070814	2038.76	-0.437528	0.185678	-2.35638	0.0184541	0.49817	TCOF1	6949
ENSG00000187017	62.6242	-2.10409	0.89297	-2.35628	0.0184589	0.49817	ESPN	83715
ENSG00000204790	154.359	0.60104	0.255179	2.35537	0.0185043	0.498733	AL163540.1	NA
ENSG00000122254	3.6155	4.61965	1.96221	2.35431	0.0185571	0.499496	HS3ST2	9956
ENSG00000135127	117.851	2.61442	1.1117	2.35173	0.0186862	0.500431	BICDL1	92558
ENSG00000163888	16.6937	-1.88881	0.802873	-2.35257	0.0186442	0.500431	CAMK2N2	94032
ENSG00000169857	215.665	-0.61615	0.262007	-2.35165	0.0186902	0.500431	AVEN	57099
ENSG00000266718	16.8456	2.84346	1.20893	2.35204	0.0186709	0.500431	AC079336.5	NA
ENSG00000176641	66.6273	2.85492	1.21469	2.35033	0.0187569	0.500898	RNF152	220441
ENSG00000271707	19.8215	-0.705727	0.300246	-2.35049	0.0187486	0.500898	ATP1B3P1	NA
ENSG00000105063	1983.62	-0.649757	0.276847	-2.34699	0.0189256	0.503422	PPP6R1	22870
ENSG00000144671	2.31836	2.07494	0.883744	2.3479	0.0188796	0.503422	SLC22A14	9389
ENSG00000178297	8.42687	2.83702	1.20879	2.347	0.0189254	0.503422	TMPRSS9	360200
ENSG00000157045	808.686	-0.516354	0.220094	-2.34606	0.0189733	0.50403	NTAN1	123803
ENSG00000164713	2133.62	-0.673964	0.287419	-2.34488	0.0190331	0.504303	BRI3	25798
ENSG00000234685	2.39896	1.75263	0.747336	2.34517	0.0190186	0.504303	NUS1P2	NA
ENSG00000165621	2.22272	3.06601	1.30834	2.34344	0.019107	0.505602	OXGR1	27199
ENSG00000074071	866.332	-0.566427	0.241998	-2.34063	0.0192513	0.50613	MRPS34	65993
ENSG00000112303	5.18356	-2.16594	0.925221	-2.341	0.0192323	0.50613	VNN2	8875
ENSG00000139734	741.259	-0.627181	0.2678	-2.34198	0.0191818	0.50613	DIAPH3	81624
ENSG00000149596	6.10365	-2.84378	1.21482	-2.34092	0.0192365	0.50613	JPH2	57158
ENSG00000158793	999.649	0.642722	0.274572	2.34082	0.0192416	0.50613	NIT1	4817
ENSG00000159720	2290.18	-0.677677	0.289612	-2.33995	0.0192865	0.506401	ATP6V0D1	9114
ENSG00000234213	12.9917	-0.58767	0.251198	-2.33947	0.0193114	0.506401	FHP1	NA
ENSG00000215424	169.595	0.794761	0.339823	2.33875	0.0193484	0.506718	MCM3AP-AS1	114044
ENSG00000058404	28.9032	-2.06218	0.88217	-2.33762	0.0194068	0.507208	CAMK2B	816
ENSG00000072694	1170.87	-2.47093	1.05737	-2.33685	0.019447	0.507208	FCGR2B	2213
ENSG00000092841	11179	-0.596756	0.255582	-2.33489	0.0195493	0.507208	MYL6	4637
ENSG00000101098	63.2403	2.72963	1.16893	2.33515	0.0195353	0.507208	RIMS4	140730
ENSG00000169220	251.277	-0.819432	0.350725	-2.33639	0.0194709	0.507208	RGS14	10636
ENSG00000170296	1412.22	-0.416814	0.178437	-2.33592	0.0194953	0.507208	GABARAP	11337
ENSG00000236013	81.4245	-1.4891	0.637662	-2.33525	0.0195304	0.507208	AL138737.1	100507477
ENSG00000240132	6.33959	-0.886969	0.37993	-2.33456	0.0195665	0.507208	ETF1P2	NA
ENSG00000112425	372.066	-0.691201	0.296196	-2.33359	0.0196173	0.507877	EPM2A	7957
ENSG00000162695	913.797	0.596411	0.255698	2.33248	0.0196753	0.508387	SLC30A7	148867
ENSG00000188672	25.4834	1.69684	0.72755	2.33226	0.0196869	0.508387	RHCE	6006
ENSG00000011201	6.38866	-4.84997	2.08447	-2.32672	0.0199802	0.508903	ANOS1	3730
ENSG00000108848	7225.59	0.712295	0.306069	2.32724	0.0199526	0.508903	LUC7L3	51747
ENSG00000112667	593.722	-0.877973	0.376754	-2.33036	0.019787	0.508903	DNPH1	10591
ENSG00000116132	1608.45	1.90583	0.817628	2.33093	0.0197573	0.508903	PRRX1	5396
ENSG00000159685	1814.04	-0.998823	0.429216	-2.32709	0.0199605	0.508903	CHCHD6	84303
ENSG00000168685	5.57174	2.5077	1.0778	2.32669	0.019982	0.508903	IL7R	3575
ENSG00000188312	207.692	-0.468238	0.20091	-2.33059	0.0197751	0.508903	CENPP	401541
ENSG00000198618	1376.07	-0.520437	0.223679	-2.32671	0.0199807	0.508903	PPIAP22	NA
ENSG00000204116	438.385	0.834737	0.358388	2.32914	0.0198515	0.508903	CHIC1	53344
ENSG00000259341	8.63574	1.97311	0.847825	2.32726	0.0199516	0.508903	AC015660.1	NA
ENSG00000261239	6.32415	2.38121	1.02285	2.328	0.0199119	0.508903	ANKRD26P1	NA
ENSG00000172322	5.61492	5.39107	2.31882	2.32492	0.0200763	0.510028	CLEC12A	160364
ENSG00000215388	6.94507	0.936234	0.402661	2.32512	0.0200656	0.510028	ACTG1P3	NA
ENSG00000106258	10.0776	2.87473	1.23926	2.31971	0.0203565	0.511592	CYP3A5	1577
ENSG00000119917	1181.37	1.30833	0.563472	2.3219	0.0202381	0.511592	IFIT3	3437
ENSG00000145287	7.56198	-3.15755	1.36041	-2.32103	0.020285	0.511592	PLAC8	51316
ENSG00000150722	36.8106	1.23624	0.532961	2.31957	0.0203641	0.511592	PPP1R1C	151242
ENSG00000162188	5.07663	1.98337	0.854158	2.32202	0.020232	0.511592	GNG3	2785
ENSG00000169896	39.3968	-2.96279	1.27554	-2.32277	0.0201915	0.511592	ITGAM	3684
ENSG00000229876	2.89668	3.49663	1.5072	2.31995	0.0203437	0.511592	CASC20	101929244
ENSG00000261596	28.9637	-1.2145	0.52355	-2.31975	0.0203545	0.511592	AC005632.2	NA
ENSG00000268575	115.343	1.04057	0.44845	2.32038	0.0203205	0.511592	AL031282.2	NA
ENSG00000100605	2832.69	-0.644653	0.278066	-2.31835	0.0204305	0.512322	ITPK1	3705
ENSG00000241860	6.58694	1.41102	0.608695	2.31811	0.0204435	0.512322	AL627309.5	NA
ENSG00000065150	6669.14	-0.451801	0.195148	-2.31517	0.0206034	0.513723	IPO5	3843
ENSG00000072864	1620.34	-0.466116	0.201262	-2.31597	0.0205601	0.513723	NDE1	54820
ENSG00000112699	447.291	-0.657968	0.284405	-2.31349	0.020696	0.513723	GMDS	2762
ENSG00000145555	11815.5	-0.764711	0.330239	-2.31563	0.0205787	0.513723	MYO10	4651
ENSG00000159921	1365.46	0.647415	0.279912	2.31293	0.0207266	0.513723	GNE	10020
ENSG00000171241	986.998	-0.700821	0.302948	-2.31334	0.020704	0.513723	SHCBP1	79801
ENSG00000213763	68.8513	-0.727563	0.314488	-2.31348	0.0206961	0.513723	ACTBP2	NA
ENSG00000253555	4.47353	1.07709	0.465239	2.31513	0.0206058	0.513723	AC011978.1	NA
ENSG00000254966	10.4289	1.42456	0.615869	2.31308	0.020718	0.513723	AC103974.1	NA
ENSG00000270015	471.543	0.674192	0.291548	2.31246	0.0207524	0.513736	AC087481.3	NA
ENSG00000132646	4876.78	-0.492829	0.213253	-2.311	0.0208327	0.515096	PCNA	5111
ENSG00000109685	2975.17	-0.461528	0.199793	-2.31004	0.020886	0.515401	NSD2	7468
ENSG00000184908	13.4987	2.0928	0.906029	2.30986	0.0208957	0.515401	CLCNKB	1188
ENSG00000081479	208.271	2.11389	0.915959	2.30784	0.0210081	0.515821	LRP2	4036
ENSG00000100483	219.357	0.514384	0.223107	2.30555	0.021136	0.515821	VCPKMT	79609
ENSG00000107249	7.48052	1.63184	0.707385	2.30686	0.0210624	0.515821	GLIS3	169792
ENSG00000172738	17.1329	-1.27967	0.554945	-2.30594	0.021114	0.515821	TMEM217	221468
ENSG00000224003	4.54977	0.974366	0.422132	2.3082	0.020988	0.515821	YES1P1	NA
ENSG00000226415	142.708	-0.655143	0.283971	-2.30708	0.0210504	0.515821	TPI1P1	NA
ENSG00000234702	4.77417	-1.24717	0.540788	-2.30621	0.0210991	0.515821	VDAC1P3	NA
ENSG00000242114	150.662	-0.91145	0.394827	-2.30848	0.0209725	0.515821	MTFP1	51537
ENSG00000258811	3.44097	1.54672	0.670894	2.30546	0.0211408	0.515821	AL583810.2	NA
ENSG00000005075	911.781	-0.595134	0.259284	-2.2953	0.0217162	0.519262	POLR2J	5439
ENSG00000086598	5420.39	0.425913	0.185455	2.29659	0.0216423	0.519262	TMED2	10959
ENSG00000106538	18.4413	2.75288	1.20006	2.29395	0.0217933	0.519262	RARRES2	5919
ENSG00000112137	1256.17	-1.19066	0.519223	-2.29316	0.0218386	0.519262	PHACTR1	221692
ENSG00000118402	68.089	1.86011	0.808956	2.29939	0.0214826	0.519262	ELOVL4	6785
ENSG00000119737	31.1701	0.826838	0.359361	2.30086	0.0213998	0.519262	GPR75	10936
ENSG00000133106	150.437	2.33499	1.01575	2.29879	0.021517	0.519262	EPSTI1	94240
ENSG00000142765	11.3294	1.69705	0.740254	2.29253	0.0218751	0.519262	SYTL1	84958
ENSG00000143674	35.3673	2.19456	0.956485	2.2944	0.0217673	0.519262	MAP3K21	84451
ENSG00000158270	22.2959	2.19094	0.954527	2.29532	0.0217148	0.519262	COLEC12	81035
ENSG00000161202	4191.81	-0.488884	0.21331	-2.29189	0.0219119	0.519262	DVL3	1857
ENSG00000162650	210.35	0.757859	0.330007	2.29649	0.0216477	0.519262	ATXN7L2	127002
ENSG00000175110	953.511	-0.438167	0.190944	-2.29474	0.0217481	0.519262	MRPS22	56945
ENSG00000188647	3051.76	0.680614	0.296033	2.29912	0.0214982	0.519262	PTAR1	375743
ENSG00000214021	1028.27	0.744301	0.32336	2.30177	0.0213481	0.519262	TTLL3	26140
ENSG00000215717	1297.52	0.504753	0.21938	2.30081	0.0214021	0.519262	TMEM167B	56900
ENSG00000225986	14.4544	2.74232	1.19408	2.29659	0.0216423	0.519262	UBXN10-AS1	101928017
ENSG00000228486	47.4329	0.893682	0.388733	2.29896	0.0215072	0.519262	C2orf92	728537
ENSG00000233124	3.13768	-3.37836	1.47341	-2.29289	0.0218544	0.519262	LINC00456	NA
ENSG00000234465	41.5624	2.01702	0.880288	2.29131	0.0219453	0.519262	PINLYP	390940
ENSG00000238228	9.09657	-1.37	0.596264	-2.29764	0.0215824	0.519262	OR7E7P	NA
ENSG00000246582	7.10552	2.10797	0.918023	2.2962	0.0216643	0.519262	AC100861.1	389641
ENSG00000263846	5.74584	-0.877784	0.38156	-2.30052	0.021419	0.519262	CIAPIN1P	NA
ENSG00000269343	319.123	0.690125	0.300849	2.29393	0.0217946	0.519262	ZNF587B	100293516
ENSG00000147255	9.33308	-3.78274	1.65184	-2.29001	0.0220207	0.520225	IGSF1	3547
ENSG00000171492	1707.64	0.460378	0.201062	2.28973	0.0220371	0.520225	LRRC8D	55144
ENSG00000167723	81.8906	-1.86228	0.813752	-2.28852	0.0221075	0.521281	TRPV3	162514
ENSG00000006744	1948.83	-0.497826	0.217683	-2.28693	0.0221998	0.522475	ELAC2	60528
ENSG00000075407	917.116	0.493034	0.215883	2.2838	0.0223834	0.522475	ZNF37A	7587
ENSG00000103363	2138.47	-0.681678	0.298284	-2.28533	0.0222933	0.522475	ELOB	6923
ENSG00000127743	5.05417	1.89917	0.831621	2.2837	0.0223892	0.522475	IL17B	27190
ENSG00000163806	8.58349	1.11016	0.486099	2.28382	0.0223819	0.522475	SPDYA	245711
ENSG00000166762	119.141	1.04426	0.456731	2.28638	0.0222323	0.522475	CATSPER2	117155
ENSG00000198796	4.14265	1.67471	0.73264	2.28585	0.0222628	0.522475	ALPK2	115701
ENSG00000214548	1204.29	3.25232	1.42278	2.28589	0.0222608	0.522475	MEG3	55384
ENSG00000253301	13.3872	3.1614	1.38399	2.28427	0.0223558	0.522475	LINC01606	NA
ENSG00000185658	1975.09	0.355349	0.155668	2.28274	0.0224458	0.523196	BRWD1	54014
ENSG00000124422	7460.47	-0.428845	0.187992	-2.28119	0.0225374	0.52473	USP22	23326
ENSG00000168026	185.323	0.804809	0.35305	2.27959	0.0226321	0.525772	TTC21A	199223
ENSG00000215244	5.79854	0.993748	0.435939	2.27956	0.0226339	0.525772	AL137145.2	399715
ENSG00000108946	15223	0.500537	0.2197	2.27827	0.0227104	0.526949	PRKAR1A	5573
ENSG00000058673	7381.97	0.491156	0.215633	2.27774	0.0227424	0.527089	ZC3H11A	9877
ENSG00000105483	1114.26	0.834382	0.366458	2.27688	0.0227931	0.527236	CARD8	22900
ENSG00000110665	4.26345	-3.27813	1.43985	-2.27671	0.0228036	0.527236	C11orf21	29125
ENSG00000187902	3.03602	2.80431	1.23218	2.27589	0.0228523	0.527236	SHISA7	729956
ENSG00000253626	144.229	-0.658851	0.28949	-2.27591	0.0228516	0.527236	EIF5AL1	143244
ENSG00000131400	13.779	1.38648	0.609389	2.2752	0.0228939	0.527521	NAPSA	9476
ENSG00000184277	912.663	0.434682	0.191084	2.27482	0.0229165	0.527521	TM2D3	80213
ENSG00000253213	2.63586	1.24364	0.547067	2.27328	0.0230091	0.529052	AC010306.1	NA
ENSG00000076242	1292.02	-0.514796	0.226515	-2.27268	0.0230454	0.529291	MLH1	4292
ENSG00000143851	74.6354	-3.12701	1.37635	-2.27196	0.0230889	0.529691	PTPN7	5778
ENSG00000116266	1033.83	0.460058	0.202564	2.27117	0.0231369	0.530194	STXBP3	6814
ENSG00000163568	14.6457	2.48046	1.09301	2.26938	0.023245	0.530877	AIM2	9447
ENSG00000183439	13.3902	3.97076	1.74957	2.26956	0.023234	0.530877	TRIM61	391712
ENSG00000215086	111.194	-0.600602	0.264618	-2.2697	0.0232259	0.530877	NPM1P24	NA
ENSG00000128849	31.7852	-2.41983	1.06784	-2.26611	0.0234449	0.533647	CGNL1	84952
ENSG00000205213	934.295	1.24118	0.547635	2.26643	0.0234251	0.533647	LGR4	55366
ENSG00000189334	3.6937	1.30262	0.575349	2.26405	0.0235711	0.53592	S100A14	57402
ENSG00000228037	8.70441	-1.43396	0.633485	-2.2636	0.0235986	0.535947	AL139246.3	NA
ENSG00000101255	1653.74	0.741009	0.327423	2.26315	0.0236262	0.535964	TRIB3	57761
ENSG00000101928	749.656	0.591788	0.261685	2.26146	0.0237311	0.535964	MOSPD1	56180
ENSG00000161980	636.079	-0.618677	0.27356	-2.26158	0.0237234	0.535964	POLR3K	51728
ENSG00000182134	614.756	0.944973	0.41781	2.26173	0.0237143	0.535964	TDRKH	11022
ENSG00000269938	5.82671	1.29182	0.570946	2.2626	0.0236604	0.535964	AC068790.2	NA
ENSG00000146918	3093.64	-0.719303	0.318141	-2.26096	0.0237618	0.536062	NCAPG2	54892
ENSG00000101443	27.7044	2.61072	1.15513	2.26011	0.0238145	0.536063	WFDC2	10406
ENSG00000130159	428.378	-0.554813	0.245478	-2.26013	0.0238132	0.536063	ECSIT	51295
ENSG00000103241	2.6343	-3.3195	1.46918	-2.25942	0.0238572	0.536432	FOXF1	2294
ENSG00000100448	27.2159	-5.87036	2.60162	-2.25642	0.0240441	0.539122	CTSG	1511
ENSG00000176783	872.609	-0.432246	0.191545	-2.25662	0.0240316	0.539122	RUFY1	80230
ENSG00000117360	1494.17	0.471937	0.209235	2.25554	0.0240997	0.5395	PRPF3	9129
ENSG00000179909	39.5273	3.98946	1.76981	2.25417	0.0241853	0.540227	ZNF154	7710
ENSG00000184602	747.362	-0.544435	0.241478	-2.25459	0.024159	0.540227	SNN	8303
ENSG00000188211	294.542	1.39536	0.619185	2.25355	0.0242244	0.540508	NCR3LG1	374383
ENSG00000092295	17.3166	1.09536	0.486236	2.25273	0.0242761	0.541066	TGM1	7051
ENSG00000125864	418.909	-1.04466	0.464166	-2.25062	0.0244094	0.541536	BFSP1	631
ENSG00000170340	1009.33	0.730157	0.324541	2.24981	0.0244609	0.541536	B3GNT2	10678
ENSG00000205220	129.485	-0.880255	0.391319	-2.24946	0.0244834	0.541536	PSMB10	5699
ENSG00000224940	46.4685	-2.56795	1.14144	-2.24974	0.0244654	0.541536	PRRT4	401399
ENSG00000232380	9.46803	1.05637	0.469595	2.24954	0.0244782	0.541536	ZDHHC20P4	NA
ENSG00000270923	8.25334	1.27123	0.564737	2.25101	0.0243848	0.541536	TAS2R6P	NA
ENSG00000225964	2.92475	3.25139	1.44587	2.24874	0.0245289	0.541953	NRIR	NA
ENSG00000018280	6.86697	1.56988	0.698642	2.24704	0.0246374	0.542582	SLC11A1	6556
ENSG00000056277	246.286	0.480112	0.21365	2.24719	0.0246278	0.542582	ZNF280C	55609
ENSG00000214562	10.6517	1.08011	0.480556	2.24762	0.0246002	0.542582	NUTM2D	728130
ENSG00000141378	1327.18	0.458175	0.204	2.24595	0.024707	0.54294	PTRH2	51651
ENSG00000225026	2.39853	-1.45627	0.648389	-2.24599	0.0247049	0.54294	AC091492.1	NA
ENSG00000132196	658.219	1.00718	0.448738	2.24446	0.0248025	0.543454	HSD17B7	51478
ENSG00000138376	357.451	-0.567309	0.252745	-2.24459	0.0247942	0.543454	BARD1	580
ENSG00000141030	1515.61	-0.543905	0.242345	-2.24434	0.0248105	0.543454	COPS3	8533
ENSG00000004059	2450.04	-0.685347	0.305789	-2.24124	0.0250104	0.546657	ARF5	381
ENSG00000158486	4.06145	1.75939	0.784939	2.24144	0.0249978	0.546657	DNAH3	55567
ENSG00000167106	1555.43	-0.818143	0.365119	-2.24076	0.0250418	0.546755	FAM102A	399665
ENSG00000166558	3.51345	-2.91173	1.30071	-2.23857	0.0251838	0.548677	SLC38A8	146167
ENSG00000112984	1401.65	-0.641772	0.287011	-2.23606	0.0253481	0.548732	KIF20A	10112
ENSG00000129195	470.374	-0.764867	0.342049	-2.23613	0.0253433	0.548732	PIMREG	54478
ENSG00000133265	566.166	-0.573897	0.25661	-2.23646	0.0253217	0.548732	HSPBP1	23640
ENSG00000138231	566.188	-0.427478	0.191095	-2.23699	0.0252867	0.548732	DBR1	51163
ENSG00000174151	495.669	0.584409	0.261135	2.23796	0.0252239	0.548732	CYB561D1	284613
ENSG00000183208	51.3148	0.806814	0.360812	2.23611	0.0253448	0.548732	GDPGP1	390637
ENSG00000128165	57.0917	1.94663	0.870866	2.23528	0.0253989	0.548797	ADM2	79924
ENSG00000161681	21.2272	-2.37333	1.06228	-2.23419	0.0254705	0.548797	SHANK1	50944
ENSG00000197417	161.189	-0.709177	0.317356	-2.23464	0.025441	0.548797	SHPK	23729
ENSG00000197961	690.634	0.621195	0.278069	2.23396	0.0254859	0.548797	ZNF121	7675
ENSG00000198435	11.1175	2.16727	0.970007	2.23428	0.0254647	0.548797	NRARP	441478
ENSG00000171150	876.918	0.446055	0.199722	2.23338	0.0255239	0.549034	SOCS5	9655
ENSG00000081019	541.31	0.487809	0.218493	2.23261	0.0255747	0.549545	RSBN1	54665
ENSG00000075415	12134.8	-0.446726	0.200176	-2.23167	0.0256369	0.549604	SLC25A3	5250
ENSG00000125753	1157.38	-0.492918	0.220979	-2.23061	0.0257068	0.549604	VASP	7408
ENSG00000140931	1319.31	-0.628424	0.281681	-2.23098	0.0256827	0.549604	CMTM3	123920
ENSG00000160392	200.974	-0.493902	0.221428	-2.23053	0.0257125	0.549604	C19orf47	126526
ENSG00000184206	30.1177	1.11887	0.501589	2.23065	0.0257041	0.549604	GOLGA6L4	643707
ENSG00000268288	4.65245	1.15127	0.516378	2.2295	0.0257804	0.550479	AL589765.5	NA
ENSG00000120328	40.4467	-1.93885	0.869843	-2.22896	0.0258165	0.550672	PCDHB12	56124
ENSG00000172006	109.449	0.625657	0.280797	2.22815	0.0258707	0.551249	ZNF554	115196
ENSG00000260244	7.91483	3.5222	1.58152	2.2271	0.0259408	0.552164	AC104083.1	NA
ENSG00000198945	231.54	0.872558	0.391905	2.22645	0.0259838	0.552502	L3MBTL3	84456
ENSG00000268205	453.557	0.573764	0.257766	2.22591	0.0260201	0.552696	AC005261.2	NA
ENSG00000138798	135.474	1.69946	0.764289	2.22358	0.0261766	0.553708	EGF	1950
ENSG00000178199	2.83745	2.03081	0.91309	2.22411	0.0261414	0.553708	ZC3H12D	340152
ENSG00000196262	35663.8	-0.472899	0.212647	-2.22387	0.0261569	0.553708	PPIA	5478
ENSG00000232434	9.50787	-1.82977	0.822591	-2.2244	0.0261217	0.553708	C9orf172	389813
ENSG00000259523	13.0997	1.18711	0.53397	2.22318	0.026204	0.553712	AC022613.2	NA
ENSG00000007376	270.479	-0.76403	0.34451	-2.21773	0.0265734	0.554972	RPUSD1	113000
ENSG00000039523	1443.48	-0.6741	0.304079	-2.21686	0.0266328	0.554972	RIPOR1	79567
ENSG00000047578	983.422	-0.721912	0.3253	-2.21922	0.0264719	0.554972	KIAA0556	23247
ENSG00000103342	3876.69	-0.428825	0.193277	-2.21871	0.0265062	0.554972	GSPT1	2935
ENSG00000115657	329.177	0.5751	0.259536	2.21588	0.0267	0.554972	ABCB6	10058
ENSG00000118113	783.697	-2.49791	1.12686	-2.2167	0.0266435	0.554972	MMP8	4317
ENSG00000134827	229.552	1.89654	0.853727	2.22148	0.0263186	0.554972	TCN1	6947
ENSG00000135747	200.046	0.785235	0.353832	2.21923	0.0264709	0.554972	ZNF670-ZNF695	NA
ENSG00000146701	4493.11	-0.522425	0.235653	-2.21692	0.0266286	0.554972	MDH2	4191
ENSG00000158711	2048.24	0.717668	0.323624	2.2176	0.0265822	0.554972	ELK4	2005
ENSG00000162511	21.0873	-1.73772	0.783385	-2.21822	0.0265399	0.554972	LAPTM5	7805
ENSG00000174804	419.24	1.15919	0.52219	2.21986	0.0264281	0.554972	FZD4	8322
ENSG00000183891	182.064	0.573398	0.258768	2.21588	0.0266999	0.554972	TTC32	130502
ENSG00000245322	2.24096	-1.62194	0.731928	-2.21598	0.026693	0.554972	AC097460.1	256880
ENSG00000257489	6.6351	1.44466	0.651372	2.21787	0.0265636	0.554972	AC010203.1	NA
ENSG00000113368	1753.56	-0.630473	0.284732	-2.21427	0.0268102	0.556128	LMNB1	4001
ENSG00000224616	7.61433	1.28038	0.57816	2.21458	0.0267892	0.556128	RTCA-AS1	NA
ENSG00000080823	2988.96	0.809661	0.366166	2.21119	0.027023	0.556636	MOK	5891
ENSG00000118557	16.7478	1.41132	0.638004	2.21208	0.0269612	0.556636	PMFBP1	83449
ENSG00000135974	849.45	0.421157	0.190392	2.21206	0.0269627	0.556636	C2orf49	79074
ENSG00000151490	9.16675	2.40467	1.08681	2.2126	0.0269252	0.556636	PTPRO	5800
ENSG00000154269	13.2166	0.965833	0.436857	2.21087	0.027045	0.556636	ENPP3	5169
ENSG00000173276	703.841	0.68117	0.307975	2.21177	0.0269826	0.556636	ZBTB21	49854
ENSG00000205937	3713.29	-0.330354	0.149381	-2.21149	0.0270018	0.556636	RNPS1	10921
ENSG00000234511	13.519	3.01994	1.36603	2.21074	0.0270536	0.556636	C5orf58	133874
ENSG00000115594	253.452	2.24699	1.01702	2.2094	0.0271469	0.55769	IL1R1	3554
ENSG00000136870	724.937	0.654735	0.296397	2.20898	0.027176	0.55769	ZNF189	7743
ENSG00000196329	17.9128	-2.49455	1.12936	-2.20882	0.027187	0.55769	GIMAP5	55340
ENSG00000124562	2898.16	-0.50832	0.230366	-2.20657	0.027344	0.558097	SNRPC	6631
ENSG00000128203	36.4293	1.4778	0.669666	2.20677	0.0273299	0.558097	ASPHD2	57168
ENSG00000154736	2.29351	2.64526	1.19848	2.20719	0.0273009	0.558097	ADAMTS5	11096
ENSG00000249210	46.6182	-0.837135	0.379354	-2.20674	0.0273322	0.558097	GAPDHP38	NA
ENSG00000030110	943.026	-0.559343	0.253606	-2.20556	0.0274147	0.558979	BAK1	578
ENSG00000106153	5774.85	-0.544933	0.24727	-2.2038	0.0275387	0.559266	CHCHD2	51142
ENSG00000117069	47.4388	1.96506	0.891669	2.20381	0.0275381	0.559266	ST6GALNAC5	81849
ENSG00000142677	23.8	2.63093	1.19372	2.20398	0.0275259	0.559266	IL22RA1	58985
ENSG00000178307	444.516	-0.432534	0.196208	-2.20447	0.0274911	0.559266	TMEM11	8834
ENSG00000070761	828.784	-0.474526	0.215571	-2.20126	0.0277179	0.559897	CFAP20	29105
ENSG00000107954	9.86495	2.32394	1.05519	2.20239	0.0276376	0.559897	NEURL1	9148
ENSG00000116747	1735.47	0.604897	0.274783	2.20136	0.0277105	0.559897	TROVE2	6738
ENSG00000135966	1771.31	-0.337058	0.153137	-2.20102	0.0277348	0.559897	TGFBRAP1	9392
ENSG00000175166	6525.49	-0.408278	0.185403	-2.20211	0.0276574	0.559897	PSMD2	5708
ENSG00000230202	209.039	-0.894054	0.405981	-2.20221	0.0276508	0.559897	AL450405.1	NA
ENSG00000198252	527.514	0.510558	0.232025	2.20044	0.0277754	0.560159	STYX	6815
ENSG00000150045	4.12959	-4.20188	1.91022	-2.19968	0.0278295	0.560696	KLRF1	51348
ENSG00000094975	2242.64	0.621451	0.283056	2.1955	0.0281275	0.563246	SUCO	51430
ENSG00000114125	1652.41	-0.371814	0.169431	-2.19449	0.0282005	0.563246	RNF7	9616
ENSG00000164405	2437.82	-0.578567	0.2634	-2.19654	0.0280536	0.563246	UQCRQ	27089
ENSG00000184831	564.413	-0.447845	0.203913	-2.19626	0.0280736	0.563246	APOO	79135
ENSG00000204583	2.2181	-3.51865	1.60341	-2.19448	0.0282006	0.563246	LRCOL1	100507055
ENSG00000231177	9.59883	0.9321	0.424186	2.19739	0.0279928	0.563246	LINC00852	84657
ENSG00000233559	2.54036	-1.50397	0.684939	-2.19577	0.0281085	0.563246	LINC00513	NA
ENSG00000244165	92.166	0.922889	0.420562	2.19442	0.0282052	0.563246	P2RY11	5032
ENSG00000261728	3.76303	1.80292	0.820741	2.1967	0.0280418	0.563246	AL138690.1	NA
ENSG00000080298	411.811	0.929847	0.423893	2.19359	0.028265	0.563268	RFX3	5991
ENSG00000132837	18.4678	2.19681	1.00195	2.19253	0.0283415	0.563268	DMGDH	29958
ENSG00000224080	10.3033	-1.02154	0.46596	-2.19233	0.0283558	0.563268	UBE2FP1	NA
ENSG00000258072	5.77952	1.45578	0.663719	2.19336	0.0282813	0.563268	AC126177.7	NA
ENSG00000270504	194.792	-0.637285	0.290614	-2.19289	0.0283153	0.563268	AL391422.3	NA
ENSG00000138741	4.81082	2.96852	1.35462	2.19141	0.0284225	0.563712	TRPC3	7222
ENSG00000112685	1626.22	-0.564	0.257505	-2.19025	0.0285062	0.564822	EXOC2	55770
ENSG00000185519	6.10941	2.25906	1.03175	2.18954	0.0285573	0.565284	FAM131C	348487
ENSG00000042317	165.205	0.508606	0.232355	2.18892	0.0286028	0.565636	SPATA7	55812
ENSG00000163482	1449.08	0.558778	0.255334	2.18842	0.0286389	0.565799	STK36	27148
ENSG00000028277	26.2756	1.1204	0.512141	2.18768	0.028693	0.566151	POU2F2	5452
ENSG00000183929	40.39	1.62446	0.742642	2.18741	0.0287124	0.566151	DUSP5P1	NA
ENSG00000204385	6.37958	-1.71447	0.784174	-2.18634	0.0287909	0.56715	SLC44A4	80736
ENSG00000175203	2699.18	-0.315615	0.144459	-2.18481	0.0289027	0.568801	DCTN2	10540
ENSG00000198142	371.071	0.588733	0.269515	2.18442	0.0289317	0.568822	SOWAHC	65124
ENSG00000131051	7634.27	0.332765	0.152387	2.18368	0.028986	0.569271	RBM39	9584
ENSG00000173875	698.342	0.391435	0.179282	2.18334	0.0290104	0.569271	ZNF791	163049
ENSG00000074706	15.0882	1.84998	0.848143	2.18122	0.0291675	0.569694	IPCEF1	26034
ENSG00000103152	695.943	-0.891009	0.408784	-2.17966	0.029283	0.569694	MPG	4350
ENSG00000116983	76.4647	2.01636	0.925828	2.1779	0.0294134	0.569694	HPCAL4	51440
ENSG00000147614	69.0294	-3.11728	1.43071	-2.17884	0.0293438	0.569694	ATP6V0D2	245972
ENSG00000172361	14.6779	1.37881	0.632902	2.17855	0.0293653	0.569694	CFAP53	220136
ENSG00000182871	1331.07	-1.38232	0.633439	-2.18224	0.0290916	0.569694	COL18A1	80781
ENSG00000183098	302.521	-3.07729	1.41154	-2.18009	0.0292508	0.569694	GPC6	10082
ENSG00000183530	1578.9	0.499006	0.228653	2.18237	0.0290824	0.569694	PRR14L	253143
ENSG00000185950	1472.59	0.709519	0.325266	2.18135	0.0291575	0.569694	IRS2	8660
ENSG00000188107	17.8019	2.27135	1.04287	2.17798	0.0294072	0.569694	EYS	346007
ENSG00000224769	5.38085	1.6433	0.753871	2.17982	0.029271	0.569694	MUC20P1	NA
ENSG00000229212	26.6139	1.07444	0.493368	2.17776	0.029424	0.569694	AC044860.1	NA
ENSG00000235912	21.1034	-0.518876	0.237893	-2.18113	0.0291735	0.569694	AL031729.1	NA
ENSG00000244754	2988.27	0.624982	0.286979	2.1778	0.0294213	0.569694	N4BP2L2	10443
ENSG00000139725	41.2205	1.02087	0.469156	2.17596	0.0295581	0.571204	RHOF	54509
ENSG00000115523	15.1118	-3.65637	1.68069	-2.17551	0.0295916	0.571308	GNLY	10578
ENSG00000233388	13.7717	1.91093	0.878748	2.17461	0.0296594	0.572076	AL022334.1	NA
ENSG00000088812	3708.05	0.378904	0.174283	2.17407	0.0296995	0.572306	ATRN	8455
ENSG00000013810	1297.95	-0.52087	0.240255	-2.16798	0.0301599	0.572459	TACC3	10460
ENSG00000019505	23.6429	3.31106	1.52775	2.16728	0.0302138	0.572459	SYT13	57586
ENSG00000086504	867.873	-0.673369	0.310692	-2.16732	0.0302106	0.572459	MRPL28	10573
ENSG00000106635	382.233	-0.591269	0.27249	-2.16988	0.0300162	0.572459	BCL7B	9275
ENSG00000117335	7041.55	0.618422	0.28512	2.16899	0.0300834	0.572459	CD46	4179
ENSG00000131788	506.105	0.582957	0.268577	2.17054	0.0299662	0.572459	PIAS3	10401
ENSG00000134152	588.062	0.402898	0.185493	2.17204	0.0298527	0.572459	KATNBL1	79768
ENSG00000138061	13.0377	1.59717	0.736013	2.17002	0.0300051	0.572459	CYP1B1	1545
ENSG00000150625	6.38761	2.22611	1.02521	2.17136	0.0299041	0.572459	GPM6A	2823
ENSG00000159753	16.4501	-1.35754	0.624664	-2.17323	0.029763	0.572459	CARMIL2	146206
ENSG00000163531	131.279	2.17827	1.00419	2.16918	0.0300691	0.572459	NFASC	23114
ENSG00000176092	3.33387	2.41493	1.11144	2.17279	0.0297959	0.572459	CRYBG2	55057
ENSG00000183166	46.7287	3.55026	1.63801	2.16742	0.0302031	0.572459	CALN1	83698
ENSG00000188916	23.0251	-5.77906	2.66295	-2.17017	0.029994	0.572459	FAM196A	642938
ENSG00000231473	3.83299	0.9525	0.439359	2.16793	0.0301638	0.572459	LINC00441	100862704
ENSG00000231976	3.81714	3.92311	1.80632	2.17188	0.0298647	0.572459	FAM238B	NA
ENSG00000259959	69.9409	0.607826	0.279916	2.17146	0.0298963	0.572459	AC107068.1	NA
ENSG00000262180	12.3963	1.05885	0.488022	2.16967	0.0300319	0.572459	OCLM	10896
ENSG00000135338	132.202	0.949578	0.438326	2.16637	0.0302826	0.572696	LCA5	167691
ENSG00000227733	13.2373	1.68405	0.777334	2.16645	0.030277	0.572696	AC239809.3	NA
ENSG00000146066	1283.1	-0.584076	0.269767	-2.16511	0.0303792	0.572924	HIGD2A	192286
ENSG00000234152	2.35062	-1.30082	0.600763	-2.16529	0.0303657	0.572924	ELOBP1	NA
ENSG00000269937	6.76173	1.43038	0.660644	2.16513	0.0303776	0.572924	AC093525.7	NA
ENSG00000198203	910.231	1.82047	0.841286	2.16392	0.0304708	0.574121	SULT1C2	6819
ENSG00000165566	4.51567	4.1751	1.93073	2.16244	0.030584	0.575721	AMER2	219287
ENSG00000133317	150.229	-2.79234	1.29164	-2.16186	0.030629	0.576034	LGALS12	85329
ENSG00000159247	144.989	2.05875	0.952507	2.16141	0.030664	0.57616	TUBBP5	NA
ENSG00000101670	171.024	2.19713	1.01703	2.16033	0.030747	0.577187	LIPG	9388
ENSG00000099860	166.74	-1.02928	0.477011	-2.15777	0.0309454	0.57969	GADD45B	4616
ENSG00000161281	21.9729	-7.13019	3.30472	-2.15758	0.0309607	0.57969	COX7A1	1346
ENSG00000186908	1266.2	0.447971	0.207633	2.15751	0.0309658	0.57969	ZDHHC17	23390
ENSG00000141956	425.628	0.396007	0.183598	2.15693	0.0310114	0.58001	PRDM15	63977
ENSG00000257207	5.96666	2.52126	1.16921	2.15637	0.031055	0.580293	AC112229.3	NA
ENSG00000234072	263.53	0.668564	0.310097	2.15598	0.0310851	0.580322	AC074117.1	NA
ENSG00000241769	13.4136	1.03633	0.480851	2.15521	0.0311456	0.580919	LINC00893	100131434
ENSG00000185946	779.373	0.883946	0.410334	2.15421	0.0312237	0.581842	RNPC3	55599
ENSG00000116852	108.16	1.40062	0.650295	2.15382	0.0312546	0.581885	KIF21B	23046
ENSG00000003989	842.149	2.29206	1.06447	2.15324	0.0312999	0.581972	SLC7A2	6542
ENSG00000042753	2158.27	-0.511418	0.238257	-2.1465	0.0318329	0.581972	AP2S1	1175
ENSG00000065518	2146.55	-0.424577	0.197827	-2.1462	0.0318568	0.581972	NDUFB4	4710
ENSG00000103888	478.501	1.79374	0.833462	2.15215	0.0313853	0.581972	CEMIP	57214
ENSG00000108510	2832	0.405309	0.188547	2.14964	0.0315835	0.581972	MED13	9969
ENSG00000111785	677.704	-0.360717	0.167718	-2.15074	0.0314969	0.581972	RIC8B	55188
ENSG00000111832	1222.39	-0.595683	0.276913	-2.15115	0.0314641	0.581972	RWDD1	51389
ENSG00000113389	4.24038	-2.67081	1.24127	-2.15167	0.0314232	0.581972	NPR3	4883
ENSG00000125459	810.913	0.676699	0.315134	2.14734	0.0317664	0.581972	MSTO1	55154
ENSG00000129235	1085.06	-0.541248	0.252186	-2.14623	0.0318548	0.581972	TXNDC17	84817
ENSG00000138759	343.469	1.49639	0.6952	2.15245	0.0313616	0.581972	FRAS1	80144
ENSG00000145777	5.45722	2.77188	1.29019	2.14844	0.031679	0.581972	TSLP	85480
ENSG00000157601	1817.59	1.87438	0.872474	2.14834	0.0316864	0.581972	MX1	4599
ENSG00000162775	344.177	0.582232	0.271289	2.14616	0.0318599	0.581972	RBM15	64783
ENSG00000181625	5.98334	-1.13971	0.530654	-2.14775	0.0317334	0.581972	SLX1B	105369236
ENSG00000181625	5.98334	-1.13971	0.530654	-2.14775	0.0317334	0.581972	SLX1B	79008
ENSG00000205221	14.738	3.14689	1.4653	2.1476	0.0317452	0.581972	VIT	5212
ENSG00000224660	336.306	0.851773	0.396322	2.14919	0.031619	0.581972	SH3BP5-AS1	100505696
ENSG00000226763	8.91239	1.16144	0.539691	2.15204	0.0313944	0.581972	SRRM5	100170229
ENSG00000234431	22.5248	0.862245	0.401005	2.15021	0.0315386	0.581972	AC007283.1	NA
ENSG00000250317	511.832	-0.671236	0.312251	-2.14967	0.0315813	0.581972	SMIM20	389203
ENSG00000269482	2.33204	1.69465	0.789174	2.14737	0.0317642	0.581972	Z69720.1	NA
ENSG00000121060	2765.84	0.516983	0.240949	2.14561	0.031904	0.582255	TRIM25	7706
ENSG00000170382	7.62452	-3.33992	1.55729	-2.1447	0.0319767	0.583059	LRRN2	10446
ENSG00000132026	9.39896	1.79848	0.838729	2.14429	0.0320098	0.58314	RTBDN	83546
ENSG00000117707	118.621	2.01562	0.940415	2.14333	0.0320867	0.583496	PROX1	5629
ENSG00000124641	740.639	-0.48225	0.224976	-2.14356	0.0320678	0.583496	MED20	9477
ENSG00000047579	821.236	-0.494742	0.23093	-2.14238	0.0321626	0.584218	DTNBP1	84062
ENSG00000172000	4.44827	2.71592	1.26787	2.14212	0.0321838	0.584218	ZNF556	80032
ENSG00000234769	118.894	0.525816	0.245549	2.14139	0.0322427	0.584764	WASH4P	NA
ENSG00000148943	573.89	0.742768	0.346963	2.14077	0.0322926	0.585006	LIN7C	55327
ENSG00000205913	25.4121	0.975292	0.455635	2.14051	0.0323135	0.585006	SRRM2-AS1	100128788
ENSG00000157916	2351.28	0.355177	0.165987	2.13978	0.0323725	0.585033	RER1	11079
ENSG00000269921	9.84112	0.778827	0.363954	2.13991	0.0323623	0.585033	AC068620.2	NA
ENSG00000186056	65.3025	0.961719	0.449829	2.13797	0.0325196	0.585225	MATN1-AS1	100129196
ENSG00000223960	270.565	0.49849	0.233023	2.13923	0.0324174	0.585225	AC009948.1	NA
ENSG00000236723	2.8615	1.43994	0.673498	2.13799	0.0325172	0.585225	AL606760.2	NA
ENSG00000260464	15.7207	0.648153	0.303099	2.13842	0.0324828	0.585225	AL049796.1	NA
ENSG00000267248	35.9685	1.28987	0.603344	2.13787	0.0325269	0.585225	AC025048.2	NA
ENSG00000261242	3.06398	1.14546	0.535891	2.13748	0.0325586	0.585278	AL136038.3	NA
ENSG00000111679	38.9415	-1.86362	0.872602	-2.13571	0.0327034	0.585347	PTPN6	5777
ENSG00000154258	119.06	1.74751	0.817945	2.13646	0.0326416	0.585347	ABCA9	10350
ENSG00000162241	213.314	1.01195	0.47383	2.13567	0.0327062	0.585347	SLC25A45	283130
ENSG00000176444	1321.31	0.550096	0.257548	2.1359	0.0326877	0.585347	CLK2	1196
ENSG00000091651	650.718	-0.62612	0.293476	-2.13346	0.0328869	0.587032	ORC6	23594
ENSG00000179918	3092.03	-0.539729	0.252961	-2.13364	0.0328722	0.587032	SEPHS2	22928
ENSG00000246339	49.7825	1.01725	0.476736	2.13378	0.0328609	0.587032	EXTL3-AS1	101929402
ENSG00000046651	1018.92	0.597576	0.280393	2.13121	0.0330721	0.587247	OFD1	8481
ENSG00000100918	123.6	0.945908	0.443773	2.13152	0.0330467	0.587247	REC8	9985
ENSG00000106351	290.949	-0.628293	0.294646	-2.13237	0.0329765	0.587247	AGFG2	3268
ENSG00000172336	462.378	-0.576103	0.270243	-2.1318	0.0330233	0.587247	POP7	10248
ENSG00000185246	1666.91	0.433733	0.20337	2.13273	0.0329465	0.587247	PRPF39	55015
ENSG00000187908	5.40689	2.90791	1.36394	2.13199	0.0330076	0.587247	DMBT1	1755
ENSG00000011258	887.647	0.498232	0.233845	2.13061	0.0331212	0.587605	MBTD1	54799
ENSG00000109339	82.5586	1.56874	0.73714	2.12814	0.0333251	0.589167	MAPK10	5602
ENSG00000168924	1151.87	-0.313851	0.147454	-2.12846	0.0332991	0.589167	LETM1	3954
ENSG00000189339	1553.36	0.817487	0.383946	2.12917	0.0332401	0.589167	SLC35E2B	728661
ENSG00000246922	774.945	1.40766	0.661305	2.1286	0.0332872	0.589167	UBAP1L	390595
ENSG00000011405	2049.5	0.565278	0.265797	2.12673	0.0334428	0.589202	PIK3C2A	5286
ENSG00000137040	997.189	0.468379	0.220156	2.12748	0.03338	0.589202	RANBP6	26953
ENSG00000225465	21.3987	2.49015	1.17079	2.1269	0.0334284	0.589202	RFPL1S	NA
ENSG00000143512	7.73086	1.26319	0.594229	2.12576	0.0335234	0.5896	HHIPL2	79802
ENSG00000260456	37.0578	-0.819472	0.385493	-2.12578	0.0335218	0.5896	C16orf95	100506581
ENSG00000223768	149.419	0.704228	0.331367	2.12522	0.0335681	0.589877	LINC00205	NA
ENSG00000243696	35.9346	0.987542	0.464888	2.12426	0.0336485	0.590779	AC006254.1	NA
ENSG00000073754	18.4662	2.64589	1.24609	2.12335	0.0337244	0.590853	CD5L	922
ENSG00000160781	304.78	1.41842	0.668066	2.12317	0.0337398	0.590853	PAQR6	79957
ENSG00000231878	7.75321	-0.799363	0.376475	-2.12328	0.0337301	0.590853	SNRPFP1	NA
ENSG00000010256	4184.4	-0.391057	0.184924	-2.1147	0.0344559	0.592701	UQCRC1	7384
ENSG00000069667	141.817	1.60905	0.759087	2.11971	0.0340303	0.592701	RORA	6095
ENSG00000078053	5.83157	-2.37132	1.12132	-2.11476	0.0344504	0.592701	AMPH	273
ENSG00000092978	632.109	0.488532	0.231059	2.11431	0.0344886	0.592701	GPATCH2	55105
ENSG00000095587	9.6999	1.42634	0.672959	2.11951	0.0340475	0.592701	TLL2	7093
ENSG00000122481	283.278	0.573868	0.271439	2.11417	0.0345005	0.592701	RWDD3	25950
ENSG00000135047	6823.28	1.00066	0.472569	2.1175	0.0342174	0.592701	CTSL	1514
ENSG00000137871	1026.68	0.40931	0.193546	2.1148	0.0344469	0.592701	ZNF280D	54816
ENSG00000137871	1026.68	0.40931	0.193546	2.1148	0.0344469	0.592701	ZNF280D	145783
ENSG00000141404	156.193	2.11302	0.996958	2.11946	0.0340512	0.592701	GNAL	2774
ENSG00000153048	840.232	-0.667071	0.314955	-2.11798	0.0341764	0.592701	CARHSP1	23589
ENSG00000163412	213.088	1.76008	0.832257	2.11483	0.0344447	0.592701	EIF4E3	317649
ENSG00000164946	434.894	1.81834	0.859195	2.11633	0.0343168	0.592701	FREM1	158326
ENSG00000178852	312.343	-1.40318	0.662261	-2.11877	0.0341101	0.592701	EFCAB13	124989
ENSG00000198952	5198.13	0.481182	0.227452	2.11553	0.034385	0.592701	SMG5	23381
ENSG00000203880	2675.55	0.703859	0.332363	2.11774	0.0341969	0.592701	PCMTD2	55251
ENSG00000204590	1574.29	-0.43518	0.20549	-2.11777	0.0341944	0.592701	GNL1	2794
ENSG00000206199	3.3917	2.4337	1.15009	2.1161	0.0343363	0.592701	ANKUB1	389161
ENSG00000213949	831.045	1.63638	0.77407	2.114	0.0345153	0.592701	ITGA1	3672
ENSG00000215349	11.1293	-0.563942	0.266474	-2.11631	0.0343183	0.592701	MRPL3P1	NA
ENSG00000231527	35.8167	-1.73727	0.821052	-2.11591	0.0343527	0.592701	CR769775.1	NA
ENSG00000237863	3.33917	-2.94948	1.39309	-2.11722	0.0342412	0.592701	AL035425.1	101928358
ENSG00000269881	3.15265	-1.11903	0.529279	-2.11425	0.0344938	0.592701	AC004754.1	NA
ENSG00000036530	5.77834	1.85006	0.877149	2.10917	0.0349299	0.592844	CYP46A1	10858
ENSG00000057294	2.16293	3.76641	1.80315	2.0888	0.0367259	0.592844	PKP2	5318
ENSG00000064763	534.257	-1.04754	0.498542	-2.10121	0.0356222	0.592844	FAR2	55711
ENSG00000066032	233.625	1.88259	0.90166	2.08792	0.0368055	0.592844	CTNNA2	1496
ENSG00000085662	3310.44	-0.830944	0.397835	-2.08866	0.0367381	0.592844	AKR1B1	231
ENSG00000087510	603.314	2.01099	0.952036	2.1123	0.0346604	0.592844	TFAP2C	7022
ENSG00000088876	560.694	0.473538	0.22436	2.11062	0.0348049	0.592844	ZNF343	79175
ENSG00000102996	1532.36	-1.23761	0.591012	-2.09405	0.0362552	0.592844	MMP15	4324
ENSG00000105613	49.6838	1.40217	0.670905	2.08997	0.0366202	0.592844	MAST1	22983
ENSG00000108179	1941.79	-0.562676	0.269613	-2.08698	0.0368901	0.592844	PPIF	10105
ENSG00000110076	36.7716	-2.00952	0.952417	-2.10992	0.0348652	0.592844	NRXN2	9379
ENSG00000111344	44.1568	1.7235	0.823057	2.09403	0.0362577	0.592844	RASAL1	8437
ENSG00000112640	2017.85	-0.473447	0.224589	-2.10806	0.0350258	0.592844	PPP2R5D	5528
ENSG00000115942	832.958	0.29943	0.142918	2.09511	0.0361609	0.592844	ORC2	4999
ENSG00000117139	3445.51	0.599452	0.285194	2.10191	0.0355614	0.592844	KDM5B	10765
ENSG00000117533	724.304	0.673875	0.321974	2.09295	0.0363537	0.592844	VAMP4	8674
ENSG00000117616	2581.44	0.591343	0.282204	2.09544	0.0361318	0.592844	RSRP1	57035
ENSG00000124532	1540.12	-0.523926	0.25109	-2.08661	0.0369237	0.592844	MRS2	57380
ENSG00000126861	62.0453	-1.853	0.887213	-2.08856	0.0367473	0.592844	OMG	101927057
ENSG00000126861	62.0453	-1.853	0.887213	-2.08856	0.0367473	0.592844	OMG	4974
ENSG00000129226	14.0728	-1.39303	0.66062	-2.10867	0.0349732	0.592844	CD68	968
ENSG00000134716	91.8726	1.60747	0.763206	2.10621	0.035186	0.592844	CYP2J2	1573
ENSG00000136155	21.3656	2.31904	1.10154	2.10528	0.0352671	0.592844	SCEL	8796
ENSG00000136630	139.717	1.19378	0.570446	2.09271	0.0363754	0.592844	HLX	3142
ENSG00000137507	264.779	-2.27604	1.08475	-2.09822	0.035886	0.592844	LRRC32	2615
ENSG00000138678	317.419	1.85621	0.889212	2.08748	0.0368447	0.592844	GPAT3	84803
ENSG00000140740	4741.47	-0.471628	0.224141	-2.10415	0.0353651	0.592844	UQCRC2	7385
ENSG00000140905	430.631	-0.482913	0.228659	-2.11194	0.034692	0.592844	GCSH	2653
ENSG00000143110	18.188	0.963844	0.461418	2.08887	0.036719	0.592844	C1orf162	128346
ENSG00000144468	475.781	0.45532	0.217694	2.09156	0.0364782	0.592844	RHBDD1	84236
ENSG00000146221	7.42735	1.54723	0.732871	2.11119	0.0347558	0.592844	TCTE1	202500
ENSG00000148219	280.063	-1.15689	0.550593	-2.10118	0.0356256	0.592844	ASTN2	23245
ENSG00000154548	66.2029	1.32243	0.628762	2.10323	0.0354453	0.592844	SRSF12	135295
ENSG00000159588	39.3514	0.63111	0.30072	2.09866	0.0358469	0.592844	CCDC17	149483
ENSG00000160753	766.271	0.476293	0.228234	2.08686	0.0369007	0.592844	RUSC1	23623
ENSG00000164142	23.474	1.74594	0.835655	2.08931	0.0366797	0.592844	FAM160A1	729830
ENSG00000165629	4830.49	-0.406046	0.192137	-2.11331	0.0345743	0.592844	ATP5C1	509
ENSG00000165714	144.019	-0.498969	0.236418	-2.11053	0.0348124	0.592844	BORCS5	118426
ENSG00000166164	1782.32	-0.570018	0.271435	-2.10002	0.0357275	0.592844	BRD7	29117
ENSG00000166902	1114.66	-0.617435	0.29423	-2.09847	0.0358633	0.592844	MRPL16	54948
ENSG00000167969	483.204	-0.801704	0.381167	-2.10329	0.0354405	0.592844	ECI1	1632
ENSG00000168334	3.54086	-2.38446	1.13553	-2.09987	0.0357401	0.592844	XIRP1	165904
ENSG00000169946	2.87479	2.4169	1.15526	2.09209	0.0364308	0.592844	ZFPM2	23414
ENSG00000171522	27.6205	1.90181	0.900627	2.11165	0.0347163	0.592844	PTGER4	5734
ENSG00000171823	141.537	-0.67133	0.320244	-2.09631	0.036055	0.592844	FBXL14	144699
ENSG00000172530	248.122	-0.506808	0.242425	-2.09058	0.0365658	0.592844	BANP	54971
ENSG00000175518	6.85931	2.13056	1.0151	2.09886	0.0358291	0.592844	UBQLNL	143630
ENSG00000177646	1087.55	-0.414345	0.196811	-2.10529	0.035266	0.592844	ACAD9	28976
ENSG00000178146	11.4928	-0.859005	0.407658	-2.10717	0.0351026	0.592844	AL672207.1	NA
ENSG00000178741	2448.63	-0.429171	0.204335	-2.10033	0.0356996	0.592844	COX5A	9377
ENSG00000179698	49.5816	1.04283	0.499708	2.08687	0.0368997	0.592844	WDR97	340390
ENSG00000180828	11.3546	-2.37279	1.13173	-2.09661	0.0360282	0.592844	BHLHE22	27319
ENSG00000187187	100.522	0.611359	0.290255	2.10629	0.0351796	0.592844	ZNF546	339327
ENSG00000189221	160.319	1.61455	0.767357	2.10405	0.0353745	0.592844	MAOA	4128
ENSG00000189431	9.23963	2.37083	1.13133	2.09561	0.0361164	0.592844	RASSF10	644943
ENSG00000198574	34.5529	2.4449	1.16319	2.10189	0.0355632	0.592844	SH2D1B	117157
ENSG00000204977	1198.03	0.479838	0.228484	2.1001	0.0357204	0.592844	TRIM13	10206
ENSG00000213104	45.7868	-0.591315	0.283413	-2.08641	0.0369417	0.592844	NPM1P46	NA
ENSG00000213452	3.01817	-1.39984	0.666501	-2.10028	0.0357045	0.592844	AKR1B1P2	NA
ENSG00000213881	25.7692	-0.626402	0.297519	-2.10542	0.035255	0.592844	NPM1P6	NA
ENSG00000216624	61.2311	-0.763709	0.364608	-2.0946	0.0362064	0.592844	GAPDHP72	NA
ENSG00000225206	2.68824	-3.21597	1.52337	-2.1111	0.0347639	0.592844	MIR137HG	400765
ENSG00000229097	39.7888	-0.459315	0.217929	-2.10764	0.0350621	0.592844	CALM2P2	NA
ENSG00000232112	3118.28	-0.341476	0.163602	-2.08724	0.0368665	0.592844	TMA7	51372
ENSG00000235489	21.2374	-0.841389	0.401194	-2.09721	0.0359748	0.592844	DBF4P1	NA
ENSG00000237836	63.1242	2.08964	0.999071	2.09158	0.0364757	0.592844	PHKA2-AS1	NA
ENSG00000241886	3.90972	1.43567	0.68607	2.09259	0.0363853	0.592844	AC112496.1	NA
ENSG00000242349	120.296	1.03881	0.495409	2.09688	0.0360045	0.592844	NPPA-AS1	NA
ENSG00000246528	16.1328	2.56491	1.2269	2.09055	0.036568	0.592844	AC079089.1	101929759
ENSG00000248724	2.94012	-2.91698	1.38435	-2.10711	0.0351078	0.592844	NPHP3-AS1	348808
ENSG00000249087	107.174	0.66648	0.315829	2.11025	0.0348365	0.592844	ZNF436-AS1	NA
ENSG00000253250	99.2344	0.946437	0.452939	2.08955	0.0366586	0.592844	C8orf88	100127983
ENSG00000254469	30.3286	0.563382	0.268457	2.09859	0.0358531	0.592844	AP002495.1	NA
ENSG00000255433	8.03273	-3.4692	1.64868	-2.10424	0.0353579	0.592844	AP001803.2	101927120
ENSG00000255737	238.938	-0.928542	0.443171	-2.09522	0.0361511	0.592844	AGAP2-AS1	100130776
ENSG00000256591	2.50142	1.33515	0.633985	2.10597	0.0352073	0.592844	AP003108.2	NA
ENSG00000258859	4.08785	-2.8447	1.35693	-2.09642	0.0360449	0.592844	LINC02296	NA
ENSG00000259431	199.698	0.836816	0.396439	2.11083	0.034787	0.592844	THTPA	79178
ENSG00000259516	20.3647	-0.561324	0.267917	-2.09515	0.036158	0.592844	ANP32AP1	NA
ENSG00000266289	2.90156	1.00618	0.477787	2.10591	0.035212	0.592844	AC012213.3	NA
ENSG00000269924	2.14615	1.33489	0.637469	2.09405	0.0362556	0.592844	AC024451.4	NA
ENSG00000269927	5.53304	3.97189	1.89739	2.09335	0.0363183	0.592844	AC004817.3	NA
ENSG00000185745	887.747	1.71217	0.82097	2.08555	0.0370198	0.59363	IFIT1	3434
ENSG00000079263	14.3966	1.60141	0.768104	2.08488	0.03708	0.593765	SP140	11262
ENSG00000154265	1296.03	0.80858	0.387899	2.08451	0.0371137	0.593765	ABCA5	23461
ENSG00000262246	200.802	-0.782754	0.375514	-2.08449	0.0371158	0.593765	CORO7	79585
ENSG00000011028	403.761	2.35844	1.13219	2.08308	0.0372436	0.594182	MRC2	9902
ENSG00000106484	443.549	2.59753	1.24706	2.08292	0.0372587	0.594182	MEST	4232
ENSG00000224549	18.7731	2.53808	1.21803	2.08376	0.0371818	0.594182	AC017067.1	NA
ENSG00000228463	26.8339	1.19202	0.5722	2.08323	0.0372303	0.594182	AP006222.1	NA
ENSG00000177951	1313.91	0.423792	0.203496	2.08256	0.037291	0.594233	BET1L	51272
ENSG00000260114	128.259	0.573196	0.275342	2.08176	0.0373644	0.594936	AC120114.2	NA
ENSG00000102977	377.072	-0.653626	0.314265	-2.07986	0.0375387	0.597244	ACD	65057
ENSG00000110108	2173.12	-0.468863	0.225588	-2.07841	0.0376719	0.597392	TMEM109	79073
ENSG00000130312	539.986	-0.432958	0.208337	-2.07816	0.0376948	0.597392	MRPL34	64981
ENSG00000146276	4.55334	2.24624	1.08039	2.0791	0.0376082	0.597392	GABRR1	2569
ENSG00000214725	9.96843	1.63852	0.788244	2.0787	0.0376453	0.597392	CDIPT-AS1	440356
ENSG00000089693	3067.21	-0.410867	0.197783	-2.07736	0.0377686	0.598096	MLF2	8079
ENSG00000234743	105.896	-0.552637	0.266081	-2.07695	0.0378061	0.598225	EIF5AP4	NA
ENSG00000134627	39.1836	1.38867	0.668983	2.07579	0.0379137	0.59853	PIWIL4	143689
ENSG00000138829	172.749	-1.54215	0.742867	-2.07594	0.0378994	0.59853	FBN2	2201
ENSG00000152527	887.464	0.995791	0.479684	2.07593	0.0379002	0.59853	PLEKHH2	130271
ENSG00000131067	789.474	0.526464	0.253752	2.07472	0.0380124	0.599397	GGT7	2686
ENSG00000198853	549.37	0.670718	0.323306	2.07456	0.0380275	0.599397	RUSC2	9853
ENSG00000005194	1865.21	-0.382452	0.18445	-2.07347	0.0381285	0.599889	CIAPIN1	57019
ENSG00000166851	1093.61	-0.628604	0.303194	-2.07327	0.0381472	0.599889	PLK1	5347
ENSG00000196391	61.4928	0.970103	0.4679	2.07331	0.0381431	0.599889	ZNF774	342132
ENSG00000250303	37.6221	1.34912	0.651227	2.07165	0.038298	0.601797	AP002884.3	283140
ENSG00000144730	699.708	1.05921	0.511451	2.07099	0.0383595	0.602206	IL17RD	54756
ENSG00000259494	496.648	0.652448	0.31508	2.07074	0.0383833	0.602206	MRPL46	26589
ENSG00000111775	3741.79	-0.396151	0.19134	-2.0704	0.0384144	0.602231	COX6A1	1337
ENSG00000110906	1753.24	-0.360964	0.174416	-2.06956	0.038494	0.603013	KCTD10	83892
ENSG00000115457	3657.33	1.81377	0.877092	2.06793	0.0386466	0.604862	IGFBP2	3485
ENSG00000170961	1059.87	1.39674	0.675513	2.06767	0.0386714	0.604862	HAS2	3037
ENSG00000118514	15.7568	1.45217	0.702652	2.06669	0.038763	0.605363	ALDH8A1	64577
ENSG00000062822	506.038	-0.591278	0.286405	-2.06448	0.0389724	0.606175	POLD1	5424
ENSG00000082515	656.779	-0.449023	0.217788	-2.06174	0.039232	0.606175	MRPL22	29093
ENSG00000087245	3209.94	-1.81891	0.881506	-2.06341	0.0390736	0.606175	MMP2	4313
ENSG00000109832	48.2271	1.83474	0.889022	2.06377	0.0390396	0.606175	DDX25	29118
ENSG00000138796	1342.04	-0.475349	0.23054	-2.0619	0.0392176	0.606175	HADH	3033
ENSG00000140285	23.7322	1.57589	0.76415	2.06228	0.0391813	0.606175	FGF7	2252
ENSG00000140859	946.498	-0.537466	0.260598	-2.06244	0.039166	0.606175	KIFC3	3801
ENSG00000154016	60.8401	-1.86057	0.902019	-2.06267	0.0391438	0.606175	GRAP	10750
ENSG00000185031	2.86468	1.50324	0.728932	2.06226	0.0391834	0.606175	SLC2A3P2	NA
ENSG00000187726	4.05786	1.77501	0.860628	2.06246	0.0391644	0.606175	DNAJB13	374407
ENSG00000204186	397.713	2.12573	1.0297	2.06441	0.0389789	0.606175	ZDBF2	57683
ENSG00000224999	47.7147	3.59708	1.74129	2.06576	0.0388512	0.606175	VTA1P1	NA
ENSG00000260063	18.2411	0.800979	0.38799	2.06443	0.0389766	0.606175	AL512408.1	101928728
ENSG00000261326	318.389	0.787204	0.381727	2.06222	0.0391871	0.606175	LINC01355	NA
ENSG00000106268	474.838	-0.704631	0.341893	-2.06097	0.0393063	0.606402	NUDT1	4521
ENSG00000169252	8.56495	1.66368	0.807192	2.06107	0.039296	0.606402	ADRB2	154
ENSG00000008513	2666.96	0.870378	0.422586	2.05965	0.0394322	0.606572	ST3GAL1	6482
ENSG00000105650	178.48	1.80691	0.87713	2.06002	0.0393966	0.606572	PDE4C	729966
ENSG00000105650	178.48	1.80691	0.87713	2.06002	0.0393966	0.606572	PDE4C	5143
ENSG00000164199	288.625	1.74098	0.845301	2.0596	0.0394366	0.606572	ADGRV1	84059
ENSG00000246308	6.54923	1.47276	0.715058	2.05964	0.039433	0.606572	AC116535.1	101928053
ENSG00000073282	5.374	-1.90164	0.925003	-2.05582	0.0397994	0.608319	TP63	8626
ENSG00000101104	2088.57	0.634307	0.30884	2.05384	0.0399913	0.608319	PABPC1L	80336
ENSG00000112651	721.971	-0.417367	0.203187	-2.05411	0.0399655	0.608319	MRPL2	51069
ENSG00000116001	2316.89	0.36008	0.175327	2.05376	0.0399986	0.608319	TIA1	7072
ENSG00000121898	2.48824	4.24707	2.0656	2.0561	0.0397733	0.608319	CPXM2	119587
ENSG00000124702	2364.61	-0.675285	0.32824	-2.05729	0.0396585	0.608319	KLHDC3	116138
ENSG00000125676	2913.05	0.260022	0.126595	2.05397	0.0399783	0.608319	THOC2	57187
ENSG00000152078	305.99	1.48512	0.721999	2.05696	0.0396903	0.608319	TMEM56	148534
ENSG00000159239	47.4715	1.08361	0.527114	2.05574	0.039808	0.608319	AC005041.1	NA
ENSG00000168906	10317.7	0.351038	0.170859	2.05455	0.0399224	0.608319	MAT2A	4144
ENSG00000169184	26.0055	1.73063	0.840983	2.05786	0.0396033	0.608319	MN1	4330
ENSG00000174749	103.774	1.6846	0.81992	2.05458	0.0399191	0.608319	FAM241A	132720
ENSG00000203446	286.315	1.7634	0.858417	2.05425	0.0399517	0.608319	AC004988.1	NA
ENSG00000203705	539.87	0.473527	0.230368	2.05553	0.0398282	0.608319	TATDN3	128387
ENSG00000261087	92.4217	1.03433	0.502942	2.05656	0.0397282	0.608319	AP003469.4	NA
ENSG00000135424	3336.5	1.49834	0.72976	2.0532	0.0400534	0.608698	ITGA7	3679
ENSG00000144134	165.168	0.578181	0.281804	2.05171	0.0401976	0.609266	RABL2A	11159
ENSG00000175155	797.235	0.693068	0.337763	2.05194	0.0401758	0.609266	YPEL2	388403
ENSG00000198937	603.717	-0.572462	0.278954	-2.05217	0.0401528	0.609266	CCDC167	154467
ENSG00000017483	4.08228	1.70535	0.831505	2.05092	0.0402745	0.609748	SLC38A5	92745
ENSG00000134291	3771.25	-0.518089	0.252686	-2.05033	0.0403323	0.609748	TMEM106C	79022
ENSG00000145901	1232.16	-0.43636	0.212804	-2.05053	0.0403129	0.609748	TNIP1	10318
ENSG00000124733	1515.21	-0.48601	0.237214	-2.04883	0.0404792	0.60989	MEA1	4201
ENSG00000155792	316.572	1.71412	0.836412	2.04937	0.040426	0.60989	DEPTOR	64798
ENSG00000186130	519.482	0.549627	0.268214	2.04921	0.0404418	0.60989	ZBTB6	10773
ENSG00000225921	1469.94	-0.448239	0.218825	-2.04839	0.0405215	0.60989	NOL7	51406
ENSG00000245849	117.561	0.658322	0.321226	2.0494	0.0404226	0.60989	RAD51-AS1	100505648
ENSG00000257551	4.21099	1.36988	0.668912	2.04792	0.0405679	0.610138	HLX-AS1	100873924
ENSG00000119878	485.005	0.361668	0.176715	2.04662	0.0406957	0.610705	CRIPT	9419
ENSG00000152409	612.761	0.894779	0.437077	2.04719	0.0406396	0.610705	JMY	133746
ENSG00000166682	136.98	1.03287	0.504646	2.04671	0.0406862	0.610705	TMPRSS5	80975
ENSG00000111206	2453.01	-0.661699	0.323555	-2.04509	0.0408461	0.612127	FOXM1	2305
ENSG00000142230	3340.8	-0.45881	0.224352	-2.04504	0.0408506	0.612127	SAE1	10055
ENSG00000062725	1751.06	0.379346	0.18558	2.04412	0.040942	0.613045	APPBP2	10513
ENSG00000065427	4127.39	-0.435777	0.213325	-2.04278	0.0410738	0.614021	KARS	3735
ENSG00000125834	1087.89	0.387783	0.189807	2.04303	0.0410492	0.614021	STK35	140901
ENSG00000175445	342.431	-1.60054	0.783602	-2.04254	0.0410977	0.614021	LPL	4023
ENSG00000124177	2121.3	0.400571	0.196201	2.04164	0.0411875	0.614022	CHD6	84181
ENSG00000128394	89.481	1.06823	0.523801	2.03938	0.0414125	0.614022	APOBEC3F	200316
ENSG00000133226	3102.39	0.539512	0.264395	2.04055	0.0412953	0.614022	SRRM1	10250
ENSG00000141639	397.646	2.18868	1.07317	2.03946	0.0414043	0.614022	MAPK4	5596
ENSG00000158545	916.799	-0.44409	0.217705	-2.03987	0.0413628	0.614022	ZC3H18	124245
ENSG00000164849	110.957	-0.93623	0.458572	-2.04162	0.0411894	0.614022	GPR146	115330
ENSG00000182405	122.859	0.594375	0.291193	2.04117	0.0412335	0.614022	PGBD4	161779
ENSG00000182472	67.462	1.20058	0.588044	2.04166	0.0411856	0.614022	CAPN12	147968
ENSG00000182798	18.863	-2.09638	1.02804	-2.0392	0.0414297	0.614022	MAGEB17	645864
ENSG00000183011	511.468	-0.66381	0.325501	-2.03935	0.0414148	0.614022	NAA38	84316
ENSG00000240204	26.4596	1.19709	0.586827	2.03993	0.0413572	0.614022	SMKR1	100287482
ENSG00000214973	9.99309	-0.861888	0.422758	-2.03873	0.0414771	0.614278	CHCHD3P3	NA
ENSG00000127311	69.7701	0.633603	0.310935	2.03773	0.0415765	0.614855	HELB	92797
ENSG00000263826	11.5621	-0.766712	0.376255	-2.03775	0.0415752	0.614855	AC112907.3	NA
ENSG00000170089	213.754	-0.673431	0.330612	-2.03692	0.0416577	0.615162	AC106795.1	NA
ENSG00000179242	27.2277	-2.59374	1.27328	-2.03705	0.0416448	0.615162	CDH4	1002
ENSG00000152377	342.579	2.2132	1.0868	2.03644	0.0417062	0.615326	SPOCK1	6695
ENSG00000205078	5.80818	-1.87925	0.922918	-2.03621	0.0417293	0.615326	SYCE1L	100130958
ENSG00000007080	602.828	-0.641236	0.315522	-2.0323	0.0421229	0.616759	CCDC124	115098
ENSG00000102057	14.6514	1.08524	0.53378	2.03312	0.04204	0.616759	KCND1	3750
ENSG00000117625	1340.32	0.618422	0.304148	2.0333	0.0420227	0.616759	RCOR3	55758
ENSG00000127366	20.6924	1.12978	0.556164	2.03138	0.0422166	0.616759	TAS2R5	54429
ENSG00000138078	2374.52	0.352278	0.173266	2.03316	0.0420365	0.616759	PREPL	9581
ENSG00000164512	3.46464	1.91027	0.939452	2.03339	0.0420136	0.616759	ANKRD55	79722
ENSG00000168496	1870.32	-0.360526	0.177482	-2.03134	0.0422205	0.616759	FEN1	2237
ENSG00000176101	654.082	-0.709221	0.348681	-2.03401	0.0419505	0.616759	SSNA1	8636
ENSG00000198547	2.39191	2.92728	1.44047	2.03217	0.0421367	0.616759	C20orf203	NA
ENSG00000228818	27.7587	-0.504635	0.248141	-2.03366	0.0419858	0.616759	AL359918.1	NA
ENSG00000259687	6.28189	1.01489	0.499342	2.03245	0.0421085	0.616759	LINC01220	NA
ENSG00000270532	21.3331	-0.606617	0.298482	-2.03234	0.0421191	0.616759	PEBP1P2	NA
ENSG00000004478	2975.14	-0.488608	0.240813	-2.02899	0.0424593	0.616835	FKBP4	2288
ENSG00000129993	9.80912	2.56241	1.2619	2.0306	0.0422958	0.616835	CBFA2T3	863
ENSG00000134202	1133.86	1.12409	0.55362	2.03044	0.0423119	0.616835	GSTM3	2947
ENSG00000139679	1309.6	1.01801	0.501755	2.0289	0.0424682	0.616835	LPAR6	10161
ENSG00000145692	3.38942	3.20718	1.58017	2.02964	0.0423927	0.616835	BHMT	635
ENSG00000151012	929.545	1.45332	0.715833	2.03025	0.0423316	0.616835	SLC7A11	23657
ENSG00000244300	2.92582	-3.32922	1.64082	-2.02899	0.042459	0.616835	GATA2-AS1	NA
ENSG00000260368	7.83048	0.857019	0.42235	2.02917	0.0424412	0.616835	AC027373.1	NA
ENSG00000105963	40.2129	-1.84643	0.910808	-2.02725	0.0426368	0.617648	ADAP1	11033
ENSG00000106554	3153.04	-0.637387	0.314402	-2.0273	0.0426318	0.617648	CHCHD3	54927
ENSG00000147118	38.0568	0.531427	0.262047	2.02799	0.0425616	0.617648	ZNF182	7569
ENSG00000153066	1026.86	-0.26633	0.13138	-2.02716	0.0426456	0.617648	TXNDC11	51061
ENSG00000162409	156.211	2.45309	1.21032	2.02681	0.0426817	0.61773	PRKAA2	5563
ENSG00000080644	6.95176	-2.47537	1.22237	-2.02506	0.042861	0.618868	CHRNA3	1136
ENSG00000121933	4.48804	1.77248	0.87563	2.02424	0.0429457	0.618868	TMIGD3	57413
ENSG00000153993	413.481	1.52874	0.755266	2.02411	0.0429593	0.618868	SEMA3D	223117
ENSG00000168491	49.1571	0.946096	0.467426	2.02405	0.0429645	0.618868	CCDC110	256309
ENSG00000184481	681.616	0.723306	0.357168	2.02512	0.0428553	0.618868	FOXO4	4303
ENSG00000234176	67.0254	-0.43713	0.21587	-2.02497	0.0428705	0.618868	HSPA8P1	NA
ENSG00000255028	3.44886	-2.26299	1.11809	-2.02397	0.0429731	0.618868	AP003049.2	NA
ENSG00000242288	30.7452	0.625692	0.309192	2.02363	0.0430078	0.61893	AC022400.3	NA
ENSG00000170345	1444.68	0.898516	0.444159	2.02296	0.0430773	0.619492	FOS	2353
ENSG00000048471	586.651	-0.523425	0.258783	-2.02264	0.0431098	0.619521	SNX29	92017
ENSG00000229474	21.7695	1.21008	0.598415	2.02214	0.0431615	0.619826	PATL2	197135
ENSG00000125814	501.146	0.433946	0.214693	2.02124	0.0432544	0.620285	NAPB	63908
ENSG00000050393	701.998	-0.454741	0.225645	-2.0153	0.0438735	0.620641	MCUR1	63933
ENSG00000061337	3301.57	-0.835593	0.415679	-2.01019	0.0444114	0.620641	LZTS1	11178
ENSG00000068305	3316.95	0.457248	0.226965	2.01462	0.043944	0.620641	MEF2A	4205
ENSG00000090776	235.57	0.876361	0.435273	2.01336	0.0440768	0.620641	EFNB1	1947
ENSG00000100294	325.165	-0.392164	0.194994	-2.01116	0.0443088	0.620641	MCAT	27349
ENSG00000102230	53.1482	1.56663	0.777225	2.01568	0.0438339	0.620641	PCYT1B	9468
ENSG00000103035	2234.37	-0.436296	0.216371	-2.01642	0.0437558	0.620641	PSMD7	5713
ENSG00000110801	449.244	-0.396377	0.197124	-2.0108	0.0443461	0.620641	PSMD9	5715
ENSG00000112578	978.291	-0.402738	0.200272	-2.01095	0.0443303	0.620641	BYSL	705
ENSG00000112759	3479.7	-0.882268	0.43718	-2.01809	0.0435818	0.620641	SLC29A1	2030
ENSG00000124143	5.89328	2.33182	1.15851	2.01277	0.0441386	0.620641	ARHGAP40	343578
ENSG00000130783	16.4964	1.08942	0.54233	2.00878	0.0445602	0.620641	CCDC62	84660
ENSG00000131495	959.729	-0.529011	0.262911	-2.01213	0.0442063	0.620641	NDUFA2	4695
ENSG00000132254	1207.6	0.547513	0.27126	2.01841	0.0435486	0.620641	ARFIP2	23647
ENSG00000133169	36.8265	2.55858	1.26853	2.01697	0.0436982	0.620641	BEX1	55859
ENSG00000136518	2234.88	-0.39794	0.197144	-2.01853	0.043536	0.620641	ACTL6A	86
ENSG00000140092	291.239	2.33081	1.15827	2.01233	0.0441851	0.620641	FBLN5	10516
ENSG00000150753	7910.84	-0.530592	0.262772	-2.01921	0.0434653	0.620641	CCT5	22948
ENSG00000152931	5.48413	3.48543	1.7347	2.00925	0.044511	0.620641	PART1	25859
ENSG00000156218	25.0607	-2.57076	1.27712	-2.01293	0.0441221	0.620641	ADAMTSL3	57188
ENSG00000162643	232.966	1.6913	0.84022	2.01292	0.0441226	0.620641	WDR63	126820
ENSG00000164488	2.1568	-4.28128	2.11919	-2.02024	0.0433583	0.620641	DACT2	168002
ENSG00000166257	3.24731	2.19204	1.09113	2.00896	0.0445414	0.620641	SCN3B	55800
ENSG00000172260	209.281	2.01538	1.00164	2.01208	0.0442119	0.620641	NEGR1	257194
ENSG00000178033	5.80032	2.00986	0.999792	2.01028	0.0444013	0.620641	CALHM5	254228
ENSG00000186001	1622.27	-0.352481	0.175032	-2.0138	0.0440302	0.620641	LRCH3	84859
ENSG00000187372	78.6143	-1.50467	0.746167	-2.01654	0.043744	0.620641	PCDHB13	56123
ENSG00000188993	15.1544	1.37855	0.685859	2.00996	0.0444355	0.620641	LRRC66	339977
ENSG00000197705	142.126	2.23005	1.10468	2.01874	0.0435141	0.620641	KLHL14	57565
ENSG00000198798	4.30414	3.91282	1.94137	2.0155	0.0438525	0.620641	MAGEB3	4114
ENSG00000204832	13.9118	7.067	3.51767	2.009	0.0445371	0.620641	ST8SIA6-AS1	100128098
ENSG00000205056	2.80512	2.65285	1.31796	2.01284	0.0441312	0.620641	LINC02397	100507616
ENSG00000206127	3.44283	-1.58455	0.784725	-2.01924	0.043462	0.620641	GOLGA8O	728047
ENSG00000215630	41.0579	0.715616	0.355906	2.01069	0.0443585	0.620641	GUSBP9	NA
ENSG00000217576	248.92	0.482414	0.240085	2.00935	0.0445003	0.620641	AL158066.1	NA
ENSG00000223572	17.1013	2.75746	1.36994	2.01283	0.0441324	0.620641	CKMT1A	548596
ENSG00000233230	12.6975	0.877531	0.435237	2.01621	0.0437778	0.620641	AC079807.1	NA
ENSG00000242028	195.254	0.483005	0.24027	2.01026	0.044404	0.620641	HYPK	25764
ENSG00000255521	11.4498	1.10152	0.545812	2.01813	0.0435781	0.620641	AL356215.1	100507144
ENSG00000259345	7.33853	1.65725	0.82471	2.00949	0.0444851	0.620641	AC013652.1	NA
ENSG00000177426	1939.49	0.564878	0.281338	2.00783	0.0446614	0.621624	TGIF1	7050
ENSG00000168010	384.666	0.664116	0.331333	2.00438	0.0450294	0.625463	ATG16L2	89849
ENSG00000044115	9370.93	-0.42784	0.213916	-2.00004	0.0454961	0.627094	CTNNA1	1495
ENSG00000099381	767.266	-0.363998	0.18216	-1.99823	0.0456914	0.627094	SETD1A	9739
ENSG00000105880	30.4048	-1.76007	0.879572	-2.00105	0.0453872	0.627094	DLX5	1749
ENSG00000108262	2615.11	-0.588967	0.294381	-2.00069	0.0454253	0.627094	GIT1	28964
ENSG00000115241	2875.28	-0.325994	0.163444	-1.99453	0.046094	0.627094	PPM1G	5496
ENSG00000116761	228.85	0.657978	0.330013	1.99379	0.0461746	0.627094	CTH	1491
ENSG00000124194	2.94227	2.5631	1.27969	2.0029	0.0451883	0.627094	GDAP1L1	78997
ENSG00000125246	231.443	-0.739519	0.370937	-1.99365	0.04619	0.627094	CLYBL	171425
ENSG00000131471	27.4058	1.28392	0.643228	1.99605	0.045928	0.627094	AOC3	8639
ENSG00000131508	2031.73	-0.421919	0.210948	-2.0001	0.0454892	0.627094	UBE2D2	7322
ENSG00000133110	5590.43	2.13493	1.07088	1.99361	0.0461946	0.627094	POSTN	10631
ENSG00000135250	3013.53	-0.591083	0.296	-1.99691	0.0458354	0.627094	SRPK2	6733
ENSG00000152689	217.913	-1.38267	0.693162	-1.99473	0.0460718	0.627094	RASGRP3	25780
ENSG00000153774	1152.11	-0.595353	0.297876	-1.99866	0.0456453	0.627094	CFDP1	10428
ENSG00000164877	1530.25	-1.28792	0.644474	-1.9984	0.0456732	0.627094	MICALL2	79778
ENSG00000164920	9.08051	1.9612	0.982686	1.99575	0.0459611	0.627094	OSR2	116039
ENSG00000168461	518.731	1.69603	0.849766	1.99587	0.0459477	0.627094	RAB31	11031
ENSG00000169021	2121.37	-0.485094	0.242721	-1.99857	0.0456551	0.627094	UQCRFS1	7386
ENSG00000173950	473.325	-0.563293	0.282485	-1.99406	0.0461452	0.627094	XXYLT1	152002
ENSG00000174004	440.886	-1.04353	0.521507	-2.001	0.0453927	0.627094	NRROS	375387
ENSG00000176049	54.8372	2.86954	1.43382	2.00132	0.0453578	0.627094	JAKMIP2	9832
ENSG00000183055	2.90789	-1.55048	0.776231	-1.99745	0.0457759	0.627094	FAM133CP	NA
ENSG00000184029	28.0351	2.12285	1.06147	1.99991	0.0455102	0.627094	DSCR4	NA
ENSG00000196642	1632.59	-0.631758	0.316689	-1.99488	0.0460557	0.627094	RABL6	55684
ENSG00000198732	26.7412	-2.66039	1.32899	-2.00181	0.0453051	0.627094	SMOC1	64093
ENSG00000206147	15.0547	-0.725921	0.362562	-2.0022	0.0452632	0.627094	RPL23AP57	NA
ENSG00000213352	4.61852	-0.895805	0.448708	-1.99641	0.0458893	0.627094	GAPDHP44	NA
ENSG00000221866	23.1449	-2.52939	1.26652	-1.99712	0.0458119	0.627094	PLXNA4	91584
ENSG00000234841	5.45426	1.22179	0.611888	1.99676	0.0458515	0.627094	AC017007.2	NA
ENSG00000248858	19.6674	1.09954	0.551236	1.99468	0.0460783	0.627094	FLJ46284	441369
ENSG00000257315	545.359	0.794583	0.398461	1.99413	0.0461379	0.627094	ZBED6	100381270
ENSG00000257315	545.359	0.794583	0.398461	1.99413	0.0461379	0.627094	ZBED6	9877
ENSG00000259836	5.0191	-4.57267	2.28821	-1.99836	0.0456776	0.627094	AGGF1P6	NA
ENSG00000260942	164.525	0.454782	0.227368	2.0002	0.0454787	0.627094	CAPN10-AS1	NA
ENSG00000266441	3.73942	1.72254	0.863946	1.9938	0.0461735	0.627094	AP005205.2	NA
ENSG00000116745	15.0268	-2.03452	1.02136	-1.99197	0.0463748	0.627499	RPE65	6121
ENSG00000136114	87.9705	1.26209	0.633462	1.99237	0.04633	0.627499	THSD1	55901
ENSG00000140521	2072.94	0.460754	0.231237	1.99256	0.0463092	0.627499	POLG	5428
ENSG00000168016	314.651	1.07096	0.537711	1.99169	0.0464048	0.627499	TRANK1	9881
ENSG00000250506	15.1032	0.702121	0.352532	1.99165	0.0464094	0.627499	CDK3	1018
ENSG00000257743	152.46	2.92463	1.46829	1.99186	0.0463866	0.627499	MGAM2	93432
ENSG00000136522	1025.55	-0.480463	0.241314	-1.99103	0.0464776	0.627586	MRPL47	57129
ENSG00000232611	44.3795	0.746291	0.37481	1.99112	0.0464681	0.627586	AL683813.1	NA
ENSG00000060642	400.126	0.574743	0.288843	1.98981	0.0466114	0.6281	PIGV	55650
ENSG00000104738	4903.06	-0.489613	0.246101	-1.98948	0.0466482	0.6281	MCM4	4173
ENSG00000228232	722.241	-0.665561	0.334449	-1.99003	0.0465881	0.6281	GAPDHP1	NA
ENSG00000236485	3.25961	2.51352	1.26353	1.98928	0.0466699	0.6281	LINC01945	NA
ENSG00000256116	13.4406	0.921992	0.463301	1.99005	0.0465855	0.6281	AP001453.1	NA
ENSG00000143437	1771.28	0.386577	0.194428	1.98828	0.0467812	0.628922	ARNT	405
ENSG00000258890	899.811	0.397331	0.199848	1.98817	0.0467928	0.628922	CEP95	90799
ENSG00000225077	12.4325	1.2307	0.61914	1.98775	0.0468394	0.629131	LINC00337	NA
ENSG00000182648	5.74869	-1.97205	0.992403	-1.98715	0.0469061	0.629418	LINC01006	129790
ENSG00000260669	34.1375	0.507567	0.255444	1.987	0.0469226	0.629418	AL096870.2	NA
ENSG00000270557	9.35635	0.89343	0.449769	1.98642	0.0469867	0.629863	AC013731.1	NA
ENSG00000075785	12004.7	-0.430121	0.216933	-1.98274	0.0473968	0.630477	RAB7A	7879
ENSG00000103365	3260.1	-0.455637	0.229589	-1.98458	0.0471914	0.630477	GGA2	23062
ENSG00000132359	315.585	-2.11102	1.06428	-1.98353	0.0473082	0.630477	RAP1GAP2	23108
ENSG00000138722	4.77552	-2.11006	1.06283	-1.98532	0.0471085	0.630477	MMRN1	22915
ENSG00000160191	50.5415	-2.67914	1.3497	-1.985	0.0471447	0.630477	PDE9A	5152
ENSG00000163395	32.8066	1.45528	0.733762	1.98331	0.0473326	0.630477	IGFN1	91156
ENSG00000169231	1147.55	0.894135	0.450973	1.98268	0.0474032	0.630477	THBS3	7059
ENSG00000172366	222.895	-0.760756	0.383703	-1.98267	0.0474043	0.630477	MCRIP2	100287175
ENSG00000172366	222.895	-0.760756	0.383703	-1.98267	0.0474043	0.630477	MCRIP2	84331
ENSG00000239665	99.6687	0.979199	0.493607	1.98376	0.0472822	0.630477	AL157392.3	NA
ENSG00000249858	6.11668	-0.900026	0.453652	-1.98396	0.0472608	0.630477	SNX5P1	NA
ENSG00000255310	52.9976	2.197	1.10734	1.98404	0.0472517	0.630477	AF131215.5	NA
ENSG00000267757	18.4813	-1.10005	0.554035	-1.98553	0.0470855	0.630477	EML2-AS1	100287177
ENSG00000258670	14.5648	1.91018	0.963773	1.98198	0.0474816	0.631092	AL049874.3	NA
ENSG00000118894	322.338	-0.421417	0.212728	-1.98101	0.0475902	0.632124	EEF2KMT	196483
ENSG00000117595	60.0058	2.20188	1.11195	1.98019	0.0476818	0.632257	IRF6	3664
ENSG00000156097	5.5391	1.44578	0.729964	1.98062	0.0476334	0.632257	GPR61	83873
ENSG00000158717	302.047	-0.537032	0.271216	-1.98009	0.0476935	0.632257	RNF166	115992
ENSG00000179119	885.597	0.41769	0.211004	1.97954	0.0477553	0.632585	SPTY2D1	144108
ENSG00000229132	304.838	-0.526766	0.266135	-1.97932	0.0477804	0.632585	EIF4A1P10	NA
ENSG00000174891	739.838	-0.378325	0.191201	-1.97868	0.0478517	0.633117	RSRC1	51319
ENSG00000178802	943.997	0.574493	0.290547	1.97728	0.0480102	0.633978	MPI	4351
ENSG00000225783	36.251	0.948155	0.47946	1.97755	0.0479799	0.633978	MIAT	440823
ENSG00000248781	6.3218	-0.720849	0.364507	-1.9776	0.0479742	0.633978	PSMC1P4	NA
ENSG00000084693	1077.63	-0.426024	0.21563	-1.97572	0.0481864	0.635479	AGBL5	60509
ENSG00000175344	5.6071	2.35662	1.19314	1.97514	0.0482521	0.635933	CHRNA7	101929970
ENSG00000175344	5.6071	2.35662	1.19314	1.97514	0.0482521	0.635933	CHRNA7	1139
ENSG00000213383	4.9813	-0.823333	0.416964	-1.97459	0.0483146	0.636346	AC104297.1	NA
ENSG00000197323	1959.1	0.477308	0.241814	1.97386	0.0483977	0.637027	TRIM33	51592
ENSG00000089163	25.2678	0.701451	0.3555	1.97314	0.0484799	0.63762	SIRT4	23409
ENSG00000109501	413.482	-0.553945	0.280799	-1.97275	0.0485244	0.63762	WFS1	7466
ENSG00000153044	458.583	-0.546511	0.2772	-1.97154	0.048662	0.63762	CENPH	64946
ENSG00000157426	465.779	0.377648	0.19147	1.97236	0.0485682	0.63762	AASDH	132949
ENSG00000188786	527.836	0.360097	0.182585	1.97221	0.0485851	0.63762	MTF1	4520
ENSG00000236714	36.2163	1.37942	0.699556	1.97186	0.048626	0.63762	LINC01844	101926975
ENSG00000261600	4.05914	1.98805	1.00831	1.97167	0.0486476	0.63762	AC233266.2	NA
ENSG00000139323	607.495	0.728312	0.369663	1.97021	0.0488147	0.638387	POC1B	282809
ENSG00000143624	2414.23	0.578957	0.293811	1.97051	0.0487803	0.638387	INTS3	65123
ENSG00000164398	25.5043	2.10386	1.06778	1.97031	0.0488031	0.638387	ACSL6	23305
ENSG00000100399	22.7142	-1.72328	0.875697	-1.96789	0.0490807	0.639231	CHADL	150356
ENSG00000140519	31.061	1.59857	0.812088	1.96846	0.0490149	0.639231	RHCG	51458
ENSG00000159592	2241.62	0.317462	0.161303	1.96811	0.0490557	0.639231	GPBP1L1	60313
ENSG00000164879	5.98252	1.90911	0.970342	1.96746	0.0491305	0.639231	CA3	761
ENSG00000176658	5732.21	-0.817596	0.415504	-1.96772	0.0491003	0.639231	MYO1D	4642
ENSG00000211455	738.576	0.881604	0.447685	1.96925	0.0489244	0.639231	STK38L	23012
ENSG00000244694	170.451	-1.53385	0.779553	-1.9676	0.0491146	0.639231	PTCHD4	442213
ENSG00000251661	22.1253	0.979487	0.497692	1.96806	0.0490614	0.639231	AC136475.1	NA
ENSG00000234420	458.165	0.538412	0.273741	1.96686	0.0491991	0.639714	ZNF37BP	100129482
ENSG00000179954	93.2573	-1.46489	0.744893	-1.96658	0.0492318	0.639731	SSC5D	284297
ENSG00000121486	797.715	0.464523	0.236243	1.96629	0.0492647	0.63975	TRMT1L	81627
ENSG00000100344	294.794	1.3091	0.666069	1.96541	0.0493665	0.639847	PNPLA3	80339
ENSG00000132849	288.255	1.24963	0.635785	1.96549	0.0493578	0.639847	PATJ	10207
ENSG00000221821	41.7672	-1.08756	0.553591	-1.96455	0.049466	0.640728	C6orf226	441150
ENSG00000132692	6890.87	-1.48493	0.755972	-1.96426	0.0495	0.64076	BCAN	63827
ENSG00000143194	11.263	2.8697	1.46118	1.96396	0.0495348	0.640804	MAEL	84944
ENSG00000156162	1417.65	0.560522	0.285453	1.96362	0.0495737	0.640899	DPY19L4	286148
ENSG00000003402	747.166	0.306319	0.156074	1.96265	0.0496865	0.641385	CFLAR	8837
ENSG00000233515	12.3121	2.23883	1.14058	1.9629	0.0496583	0.641385	LINC01518	NA
ENSG00000130560	646.847	-0.480296	0.244786	-1.9621	0.0497508	0.641558	UBAC1	10422
ENSG00000204241	13.2515	-2.23375	1.13862	-1.9618	0.0497857	0.641602	AP000911.1	100128239
ENSG00000048544	1550.54	-0.373174	0.190431	-1.95963	0.0500391	0.642988	MRPS10	55173
ENSG00000089847	11.7454	1.14081	0.582339	1.95901	0.0501113	0.642988	ANKRD24	170961
ENSG00000136895	288.144	-0.853708	0.435809	-1.9589	0.050124	0.642988	GARNL3	84253
ENSG00000139180	1575.93	-0.445493	0.227252	-1.96035	0.0499551	0.642988	NDUFA9	4704
ENSG00000140443	3839.33	0.739048	0.377004	1.96032	0.0499588	0.642988	IGF1R	3480
ENSG00000170266	2027.5	-0.450389	0.229941	-1.95872	0.0501461	0.642988	GLB1	2720
ENSG00000178115	2.45393	2.05392	1.04856	1.9588	0.0501361	0.642988	GOLGA8Q	728047
ENSG00000178115	2.45393	2.05392	1.04856	1.9588	0.0501361	0.642988	GOLGA8Q	727909
ENSG00000213232	7.26225	4.88921	2.49505	1.95956	0.0500468	0.642988	PPP1R2P10	NA
ENSG00000269984	5.12848	-2.20649	1.12681	-1.95818	0.0502085	0.643383	AC078795.1	NA
ENSG00000164258	1076.74	-0.516272	0.263694	-1.95785	0.0502479	0.643484	NDUFS4	4724
ENSG00000213290	24.5254	-0.681611	0.348222	-1.9574	0.0503002	0.643747	PGK1P2	NA
ENSG00000132507	8727.29	-0.453276	0.231644	-1.95678	0.0503738	0.643902	EIF5A	1984
ENSG00000227449	6.10905	1.1707	0.598286	1.95676	0.0503756	0.643902	FGF7P6	NA
ENSG00000103066	645.528	-0.593025	0.303169	-1.95609	0.0504544	0.644506	PLA2G15	23659
ENSG00000100297	2225.14	-0.526799	0.269429	-1.95525	0.0505541	0.644802	MCM5	4174
ENSG00000138772	364.027	1.97643	1.01077	1.95537	0.0505389	0.644802	ANXA3	306
ENSG00000162545	262.281	1.6799	0.859462	1.9546	0.0506303	0.644802	CAMK2N1	55450
ENSG00000163624	37.821	2.03446	1.04131	1.95375	0.0507311	0.644802	CDS1	1040
ENSG00000179523	239.841	0.606958	0.310594	1.95418	0.0506794	0.644802	EIF3J-AS1	NA
ENSG00000181704	2004.71	0.31305	0.160228	1.95378	0.0507268	0.644802	YIPF6	286451
ENSG00000188825	77.4708	1.04112	0.532767	1.95417	0.0506817	0.644802	LINC00910	NA
ENSG00000123297	679.987	-0.338986	0.173586	-1.95285	0.050838	0.645515	TSFM	10102
ENSG00000184863	2013.56	0.343124	0.175714	1.95274	0.0508507	0.645515	RBM33	155435
ENSG00000092470	816.361	-0.497162	0.254708	-1.95189	0.0509516	0.645725	WDR76	79968
ENSG00000186481	77.4314	1.72666	0.884411	1.95232	0.0508997	0.645725	ANKRD20A5P	NA
ENSG00000234996	14.7019	1.30439	0.668301	1.9518	0.0509624	0.645725	AC098934.2	148709
ENSG00000066044	2000.58	-0.271097	0.139029	-1.94993	0.0511848	0.645812	ELAVL1	1994
ENSG00000124749	2.18304	2.22974	1.14353	1.94987	0.0511914	0.645812	COL21A1	81578
ENSG00000139574	34.546	0.363041	0.18615	1.95027	0.0511445	0.645812	NPFF	8620
ENSG00000175806	387.265	-1.16626	0.59795	-1.95042	0.0511256	0.645812	MSRA	4482
ENSG00000177889	2436.85	-0.380087	0.194788	-1.95128	0.0510234	0.645812	UBE2N	7334
ENSG00000215472	27.7964	-0.768417	0.39387	-1.95094	0.0510644	0.645812	RPL17-C18orf32	100526842
ENSG00000227359	3.69704	1.00048	0.513065	1.95001	0.0511749	0.645812	AC017074.1	NA
ENSG00000038382	2761.46	0.82008	0.420657	1.94952	0.0512332	0.645939	TRIO	7204
ENSG00000119636	83.8707	0.739661	0.379554	1.94876	0.0513237	0.64636	BBOF1	80127
ENSG00000167118	2380.78	-0.529466	0.271701	-1.94871	0.0513302	0.64636	URM1	81605
ENSG00000114054	1527.21	-0.486355	0.249668	-1.94801	0.0514142	0.646762	PCCB	5096
ENSG00000241468	3909.94	-0.614211	0.315318	-1.94791	0.0514256	0.646762	ATP5J2	9551
ENSG00000112619	3.82363	2.9486	1.5143	1.94717	0.0515149	0.647251	PRPH2	5961
ENSG00000172269	971.95	0.457195	0.234851	1.94674	0.0515656	0.647251	DPAGT1	1798
ENSG00000198691	10.8773	1.73791	0.892607	1.94701	0.0515334	0.647251	ABCA4	24
ENSG00000225339	25.1701	1.04687	0.537816	1.94652	0.0515918	0.647251	AL354740.1	NA
ENSG00000129535	21.5545	-0.61647	0.316848	-1.94563	0.0516991	0.647651	NRL	4901
ENSG00000174721	73.1638	1.07724	0.553719	1.94546	0.0517191	0.647651	FGFBP3	143282
ENSG00000239305	821.898	0.329305	0.169231	1.94589	0.0516685	0.647651	RNF103	7844
ENSG00000167394	109.717	-0.527687	0.271303	-1.94501	0.0517736	0.647934	ZNF668	79759
ENSG00000019186	18.2739	2.84679	1.46457	1.94378	0.0519219	0.648041	CYP24A1	1591
ENSG00000064012	848.928	0.49969	0.25714	1.94326	0.051985	0.648041	CASP8	841
ENSG00000140526	4841.65	0.927992	0.477374	1.94395	0.0519012	0.648041	ABHD2	11057
ENSG00000146054	52.5562	1.54028	0.792479	1.94362	0.051941	0.648041	TRIM7	81786
ENSG00000154654	159.251	-2.02161	1.04047	-1.94297	0.0520193	0.648041	NCAM2	4685
ENSG00000182109	95.4667	1.35996	0.699923	1.94302	0.0520139	0.648041	AL365277.1	NA
ENSG00000225739	12.828	-0.692262	0.356063	-1.94421	0.0518702	0.648041	NPM1P18	NA
ENSG00000235615	3.52469	2.16741	1.1156	1.94283	0.0520369	0.648041	AJ239322.1	NA
ENSG00000168389	110.016	1.5133	0.779379	1.94167	0.0521767	0.649384	MFSD2A	84879
ENSG00000187866	488.598	0.456769	0.235339	1.9409	0.052271	0.650161	FAM122A	116224
ENSG00000065457	765.656	-0.599046	0.308985	-1.93875	0.0525314	0.650868	ADAT1	23536
ENSG00000091140	4038.16	-0.620992	0.320408	-1.93813	0.0526079	0.650868	DLD	1738
ENSG00000118873	2559.7	0.477303	0.246303	1.93787	0.0526392	0.650868	RAB3GAP2	25782
ENSG00000132256	513.788	0.603349	0.311367	1.93774	0.0526548	0.650868	TRIM5	85363
ENSG00000133069	664.764	0.745929	0.384803	1.93847	0.0525662	0.650868	TMCC2	9911
ENSG00000164066	408.627	0.73071	0.376772	1.9394	0.0524532	0.650868	INTU	27152
ENSG00000166396	55.2856	-2.98481	1.53976	-1.9385	0.0525627	0.650868	SERPINB7	8710
ENSG00000172428	716.843	-0.434876	0.224287	-1.93892	0.052511	0.650868	COPS9	150678
ENSG00000206532	3.66688	-1.57732	0.813409	-1.93915	0.0524834	0.650868	AC117402.1	NA
ENSG00000234336	5.76424	-1.30964	0.675932	-1.93754	0.0526797	0.650868	JAZF1-AS1	NA
ENSG00000234338	9.82871	-3.48856	1.79927	-1.93887	0.052517	0.650868	AC073349.2	NA
ENSG00000132485	3907.21	0.568109	0.293376	1.93646	0.0528116	0.652101	ZRANB2	9406
ENSG00000249679	4.79549	1.0492	0.542095	1.93545	0.0529349	0.653228	AC106897.1	NA
ENSG00000100439	849.381	0.595505	0.30832	1.93145	0.0534271	0.65441	ABHD4	63874
ENSG00000103145	441.345	-0.614222	0.318018	-1.93141	0.0534327	0.65441	HCFC1R1	54985
ENSG00000106400	1468.33	-0.44161	0.228365	-1.93379	0.0531385	0.65441	ZNHIT1	10467
ENSG00000115286	566.483	-0.677422	0.350801	-1.93108	0.0534737	0.65441	NDUFS7	374291
ENSG00000129250	2498.64	-0.434427	0.224901	-1.93164	0.0534037	0.65441	KIF1C	10749
ENSG00000134371	1430.47	0.429662	0.222606	1.93015	0.0535882	0.65441	CDC73	79577
ENSG00000154678	3.99771	-3.01759	1.56325	-1.93033	0.0535657	0.65441	PDE1C	5137
ENSG00000170231	21.3893	1.86959	0.968721	1.92996	0.0536124	0.65441	FABP6	2172
ENSG00000172650	3.99328	0.945765	0.490054	1.92992	0.0536168	0.65441	AGAP5	729092
ENSG00000196943	1650.49	0.322184	0.166716	1.93253	0.0532938	0.65441	NOP9	161424
ENSG00000198807	42.5482	2.2336	1.15557	1.9329	0.0532482	0.65441	PAX9	5083
ENSG00000224596	34.2952	1.21045	0.62698	1.9306	0.0535326	0.65441	ZMIZ1-AS1	NA
ENSG00000232533	46.5298	1.02747	0.531966	1.93146	0.0534265	0.65441	AC093673.1	NA
ENSG00000235587	247.949	-0.700365	0.362435	-1.93239	0.0533117	0.65441	GAPDHP65	NA
ENSG00000253352	5960.17	0.32538	0.168422	1.93193	0.0533679	0.65441	TUG1	NA
ENSG00000255248	649.897	1.6197	0.839343	1.92972	0.0536417	0.65441	MIR100HG	399959
ENSG00000259726	88.3893	0.771357	0.399275	1.9319	0.0533724	0.65441	CSPG4P11	NA
ENSG00000269916	5.93181	2.3206	1.20203	1.93058	0.0535356	0.65441	AC133794.1	NA
ENSG00000154102	57.0042	-1.53931	0.798371	-1.92807	0.0538468	0.65549	C16orf74	404550
ENSG00000156931	1554.04	-0.405002	0.210051	-1.92811	0.0538412	0.65549	VPS8	23355
ENSG00000173193	2562.79	0.928549	0.481462	1.9286	0.0537804	0.65549	PARP14	54625
ENSG00000269925	7.97305	0.83748	0.434385	1.92797	0.0538591	0.65549	Z98884.2	NA
ENSG00000240038	264.66	1.55763	0.808261	1.92713	0.0539632	0.656364	AMY2B	280
ENSG00000153930	18.5142	2.12325	1.10202	1.92669	0.0540184	0.656642	ANKFN1	162282
ENSG00000146072	1215.51	0.983823	0.510869	1.92578	0.0541313	0.65723	TNFRSF21	27242
ENSG00000167880	13.0557	1.58005	0.820407	1.92593	0.0541129	0.65723	EVPL	2125
ENSG00000214595	137.192	1.18462	0.615429	1.92488	0.0542449	0.658217	EML6	400954
ENSG00000167977	810.684	-0.493978	0.256813	-1.92349	0.0544186	0.659146	KCTD5	54442
ENSG00000177197	14.7478	-0.72052	0.374558	-1.92365	0.0543983	0.659146	PCNPP5	NA
ENSG00000185475	604.436	0.504583	0.262298	1.9237	0.0543922	0.659146	TMEM179B	374395
ENSG00000242849	3.18419	-0.983153	0.511318	-1.92278	0.0545076	0.65983	ALDOAP1	NA
ENSG00000124074	198.488	-0.716116	0.372615	-1.92187	0.0546227	0.660046	ENKD1	84080
ENSG00000132840	41.9671	3.42347	1.78093	1.92229	0.0545693	0.660046	BHMT2	23743
ENSG00000159217	26.7196	-2.07172	1.07786	-1.92207	0.0545972	0.660046	IGF2BP1	10642
ENSG00000132680	3218.18	0.520303	0.270897	1.92067	0.0547732	0.66108	KHDC4	22889
ENSG00000137270	2.34822	2.04599	1.0652	1.92076	0.0547621	0.66108	GCM1	8521
ENSG00000213139	72.8305	0.626018	0.326037	1.92008	0.0548477	0.661586	CRYGS	1427
ENSG00000097021	1973.93	-0.56525	0.294464	-1.91959	0.0549099	0.661944	ACOT7	11332
ENSG00000079335	172.648	0.596452	0.311353	1.91568	0.0554061	0.66225	CDC14A	8556
ENSG00000095713	632.911	1.70022	0.88797	1.91473	0.0555267	0.66225	CRTAC1	55118
ENSG00000127804	811.192	-0.406708	0.212449	-1.91438	0.0555717	0.66225	METTL16	79066
ENSG00000133398	631.559	0.594842	0.310216	1.91751	0.0551734	0.66225	MED10	84246
ENSG00000143995	204.772	0.564275	0.294563	1.91563	0.0554117	0.66225	MEIS1	4211
ENSG00000150244	11.1782	2.1572	1.12645	1.91504	0.0554875	0.66225	TRIM48	79097
ENSG00000150907	635.19	0.788833	0.411985	1.91471	0.0555292	0.66225	FOXO1	2308
ENSG00000154330	3.20165	3.02154	1.5776	1.91528	0.0554571	0.66225	PGM5	5239
ENSG00000158411	664.564	0.380257	0.198275	1.91782	0.0551336	0.66225	MITD1	129531
ENSG00000163466	6243.9	-0.300424	0.156793	-1.91605	0.0553587	0.66225	ARPC2	10109
ENSG00000164011	274.846	0.417845	0.218151	1.91539	0.0554424	0.66225	ZNF691	51058
ENSG00000167646	32.1301	1.38018	0.719972	1.91699	0.0552398	0.66225	DNAAF3	352909
ENSG00000173156	27.208	-2.75052	1.43531	-1.91632	0.0553246	0.66225	RHOD	29984
ENSG00000184860	14.032	-3.29517	1.72055	-1.91518	0.0554696	0.66225	SDR42E1	93517
ENSG00000184897	751.975	-0.681186	0.355398	-1.91668	0.0552785	0.66225	H1FX	8971
ENSG00000237828	15.297	-0.506187	0.263853	-1.91844	0.0550553	0.66225	PA2G4P1	NA
ENSG00000242612	272.573	-0.686846	0.358351	-1.91668	0.0552782	0.66225	DECR2	26063
ENSG00000250215	31.8252	-2.62283	1.36708	-1.91856	0.0550403	0.66225	CIR1P2	NA
ENSG00000259172	27.7472	1.17665	0.614677	1.91427	0.0555862	0.66225	AC023024.1	NA
ENSG00000213689	235.431	-0.586653	0.306544	-1.91376	0.0556503	0.662626	TREX1	11277
ENSG00000144893	44.7816	1.60391	0.838586	1.91264	0.0557947	0.663957	MED12L	116931
ENSG00000166199	569.448	-0.313622	0.164035	-1.91192	0.0558865	0.664661	ALKBH3	221120
ENSG00000105953	2733.68	-0.583478	0.305274	-1.91133	0.0559623	0.664785	OGDH	4967
ENSG00000260422	47.7395	1.8904	0.988921	1.91158	0.0559299	0.664785	Z97205.2	NA
ENSG00000149970	84.7154	1.49879	0.784544	1.9104	0.0560814	0.665811	CNKSR2	22866
ENSG00000008128	361.246	0.464282	0.243198	1.90907	0.0562529	0.666961	CDK11A	728642
ENSG00000186862	62.1872	0.957675	0.501563	1.90938	0.0562131	0.666961	PDZD7	79955
ENSG00000163631	7.12922	-1.85527	0.972058	-1.9086	0.0563136	0.667011	ALB	213
ENSG00000078699	1154.7	0.342157	0.179522	1.90593	0.0566593	0.667338	CBFA2T2	9139
ENSG00000108561	3567.15	-0.495334	0.259846	-1.90626	0.0566167	0.667338	C1QBP	708
ENSG00000119283	81.0318	-1.91686	1.00516	-1.90702	0.0565174	0.667338	TRIM67	440730
ENSG00000134853	16.8258	1.3609	0.713502	1.90735	0.0564754	0.667338	PDGFRA	5156
ENSG00000141098	675.11	-0.486188	0.255038	-1.90633	0.0566071	0.667338	GFOD2	81577
ENSG00000145912	1664.99	-0.420318	0.22054	-1.90585	0.0566691	0.667338	NHP2	55651
ENSG00000156535	4015.75	1.11758	0.586056	1.90695	0.0565271	0.667338	CD109	135228
ENSG00000175175	26.0476	1.7801	0.933683	1.90654	0.0565808	0.667338	PPM1E	22843
ENSG00000182899	13829.1	-0.530729	0.278307	-1.90699	0.0565219	0.667338	RPL35A	6165
ENSG00000255150	14.332	1.42758	0.748803	1.90648	0.0565874	0.667338	EID3	493861
ENSG00000186376	49.1086	0.550935	0.289197	1.90505	0.0567737	0.667712	ZNF75D	7626
ENSG00000226833	6.08624	1.02159	0.536307	1.90485	0.0567993	0.667712	AC092164.1	NA
ENSG00000260916	467.147	0.651242	0.341795	1.90536	0.0567337	0.667712	CCPG1	9236
ENSG00000162374	46.6896	2.53719	1.33228	1.9044	0.0568578	0.66796	ELAVL4	1996
ENSG00000174238	2914.76	-0.384049	0.201687	-1.90419	0.056886	0.66796	PITPNA	5306
ENSG00000184451	22.8249	1.29889	0.682229	1.90389	0.0569244	0.668024	CCR10	2826
ENSG00000204392	579.441	-0.47708	0.250682	-1.90313	0.0570239	0.668421	LSM2	57819
ENSG00000249364	2.74505	-1.21286	0.637285	-1.90317	0.0570179	0.668421	AC112206.2	101928858
ENSG00000132952	1222.26	0.394519	0.20745	1.90176	0.057203	0.669977	USPL1	10208
ENSG00000139970	4.01534	1.76808	0.92978	1.90161	0.0572224	0.669977	RTN1	6252
ENSG00000049247	5.46024	2.21208	1.16583	1.89742	0.0577724	0.670043	UTS2	10911
ENSG00000101868	1196.35	-0.328442	0.172864	-1.9	0.0574336	0.670043	POLA1	5422
ENSG00000121690	92.4698	0.978804	0.515706	1.89799	0.0576974	0.670043	DEPDC7	91614
ENSG00000121903	180.822	0.454707	0.239516	1.89844	0.0576386	0.670043	ZSCAN20	7579
ENSG00000127951	114.297	2.4613	1.29466	1.90112	0.0572863	0.670043	FGL2	10875
ENSG00000130669	664.999	-0.604627	0.318633	-1.89757	0.0577533	0.670043	PAK4	10298
ENSG00000135900	1513.98	-0.49473	0.260625	-1.89825	0.0576637	0.670043	MRPL44	65080
ENSG00000168795	720.172	0.50753	0.267096	1.90018	0.0574097	0.670043	ZBTB5	9925
ENSG00000172594	470.347	0.721662	0.380059	1.89882	0.0575887	0.670043	SMPDL3A	10924
ENSG00000177855	62.4707	-0.487694	0.25678	-1.89927	0.0575289	0.670043	CACYBPP2	NA
ENSG00000185775	3.228	1.71054	0.901142	1.8982	0.0576703	0.670043	SPATA31A6	389730
ENSG00000205959	9.24014	1.71968	0.906383	1.8973	0.0577879	0.670043	AC105345.1	NA
ENSG00000225151	93.44	1.02821	0.541018	1.90051	0.0573666	0.670043	GOLGA2P7	NA
ENSG00000231389	155.794	-1.75514	0.924107	-1.89928	0.0575281	0.670043	HLA-DPA1	3113
ENSG00000250049	2.7017	3.03424	1.59867	1.89798	0.0576982	0.670043	AC114316.2	NA
ENSG00000257681	66.8456	0.86285	0.453895	1.90099	0.0573033	0.670043	AC025265.1	NA
ENSG00000259644	2.82117	1.10161	0.579977	1.8994	0.0575125	0.670043	AC022613.3	NA
ENSG00000162971	449.725	0.424313	0.223705	1.89675	0.0578608	0.670506	TYW5	129450
ENSG00000005022	13742.5	-0.488562	0.258235	-1.89193	0.0585004	0.670934	SLC25A5	292
ENSG00000009780	279.452	0.45517	0.240635	1.89154	0.0585525	0.670934	FAM76A	199870
ENSG00000053747	50.1481	1.51734	0.800917	1.89451	0.0581579	0.670934	LAMA3	3909
ENSG00000057252	3278.33	0.715488	0.378557	1.89004	0.0587527	0.670934	SOAT1	6646
ENSG00000102349	49.1188	-1.96072	1.03913	-1.88688	0.0591759	0.670934	KLF8	11279
ENSG00000103710	17.1734	1.8815	0.99542	1.89016	0.0587369	0.670934	RASL12	51285
ENSG00000110619	1195.99	0.498253	0.263856	1.88835	0.0589789	0.670934	CARS	833
ENSG00000110955	21021.3	-0.451265	0.238279	-1.89385	0.0582451	0.670934	ATP5B	506
ENSG00000113312	1360.37	-0.379958	0.201282	-1.88768	0.0590684	0.670934	TTC1	7265
ENSG00000118508	1702.37	-0.680847	0.360823	-1.88693	0.0591697	0.670934	RAB32	10981
ENSG00000118777	62.2769	1.24316	0.656438	1.8938	0.058251	0.670934	ABCG2	9429
ENSG00000119523	915.584	0.429676	0.22762	1.88769	0.0590677	0.670934	ALG2	85365
ENSG00000120254	1268.09	-0.508271	0.269042	-1.88919	0.0588665	0.670934	MTHFD1L	25902
ENSG00000122674	688.455	-0.464881	0.246124	-1.88881	0.0589178	0.670934	CCZ1	51622
ENSG00000126709	3855.88	1.53854	0.812066	1.8946	0.0581455	0.670934	IFI6	2537
ENSG00000129038	20.9736	1.61644	0.852993	1.89502	0.0580901	0.670934	LOXL1	4016
ENSG00000139746	2207.54	0.391815	0.207442	1.88879	0.0589198	0.670934	RBM26	64062
ENSG00000143632	13.0029	-0.512378	0.271575	-1.88669	0.0592022	0.670934	ACTA1	58
ENSG00000144644	3.41028	-2.38161	1.25964	-1.89071	0.0586625	0.670934	GADL1	339896
ENSG00000162601	1761.59	0.526336	0.278351	1.8909	0.0586373	0.670934	MYSM1	114803
ENSG00000166049	85.038	3.36524	1.78019	1.89038	0.0587071	0.670934	PASD1	139135
ENSG00000166228	659.771	-0.476557	0.251748	-1.893	0.0583585	0.670934	PCBD1	5092
ENSG00000167491	1862.33	-0.383778	0.202533	-1.89489	0.0581066	0.670934	GATAD2A	54815
ENSG00000167515	1009.11	-0.438564	0.231553	-1.89401	0.0582231	0.670934	TRAPPC2L	51693
ENSG00000169692	595.599	-0.744088	0.393007	-1.89332	0.0583153	0.670934	AGPAT2	10555
ENSG00000176563	7.2628	1.2259	0.647638	1.89288	0.0583738	0.670934	CNTD1	124817
ENSG00000176946	763.831	-0.360423	0.190445	-1.89253	0.05842	0.670934	THAP4	51078
ENSG00000184949	107.119	0.896728	0.474362	1.89039	0.0587063	0.670934	FAM227A	646851
ENSG00000186642	13.4009	1.31238	0.692855	1.89417	0.0582026	0.670934	PDE2A	5138
ENSG00000186940	15.6775	-0.876348	0.463256	-1.89172	0.0585288	0.670934	CHCHD2P9	NA
ENSG00000196132	48.3947	1.40989	0.747189	1.88692	0.0591713	0.670934	MYT1	4661
ENSG00000203711	7.07712	1.39694	0.740463	1.88658	0.0592165	0.670934	C6orf99	NA
ENSG00000223864	33.6714	-0.653938	0.345996	-1.89002	0.0587558	0.670934	NPM1P19	NA
ENSG00000226015	15.5898	-0.554776	0.29385	-1.88796	0.0590317	0.670934	CCT8P1	NA
ENSG00000231365	134.895	0.691002	0.364719	1.89461	0.0581435	0.670934	AL359915.2	101929147
ENSG00000234473	2.56478	1.10669	0.585339	1.89068	0.0586676	0.670934	ZNF101P2	NA
ENSG00000242539	3.7653	1.16307	0.615557	1.88946	0.0588306	0.670934	AC007620.2	NA
ENSG00000248874	11.9437	-3.16051	1.67043	-1.89204	0.0584862	0.670934	C5orf17	439936
ENSG00000253485	24.5755	-1.07775	0.571045	-1.88733	0.0591154	0.670934	PCDHGA5	56110
ENSG00000258479	2.96907	1.51522	0.801942	1.88943	0.0588338	0.670934	LINC00640	NA
ENSG00000106049	3037.17	-0.472484	0.250612	-1.88532	0.0593866	0.671786	HIBADH	11112
ENSG00000132716	2571.33	0.445767	0.236469	1.8851	0.0594165	0.671786	DCAF8	50717
ENSG00000196109	3.47182	-3.28117	1.74063	-1.88504	0.0594238	0.671786	ZNF676	163223
ENSG00000197818	744.169	0.46674	0.247588	1.88515	0.05941	0.671786	SLC9A8	23315
ENSG00000103528	38.7305	2.10181	1.11589	1.88352	0.05963	0.671903	SYT17	51760
ENSG00000123562	8104.86	0.319132	0.169417	1.88371	0.0596037	0.671903	MORF4L2	9643
ENSG00000134824	4262.34	1.49186	0.791841	1.88404	0.0595602	0.671903	FADS2	9415
ENSG00000135637	194.102	0.543249	0.288345	1.88403	0.0595614	0.671903	CCDC142	84865
ENSG00000152382	646.415	0.465539	0.247295	1.88253	0.0597643	0.671903	TADA1	117143
ENSG00000169169	91.2027	1.14538	0.608237	1.88311	0.0596849	0.671903	CPT1C	126129
ENSG00000176076	3.9481	1.40089	0.74405	1.88279	0.0597283	0.671903	KCNE5	23630
ENSG00000258754	320.856	1.86946	0.992664	1.88328	0.0596624	0.671903	LINC01579	105369203
ENSG00000259086	4.65204	-0.848265	0.450595	-1.88254	0.0597621	0.671903	AL136298.3	NA
ENSG00000266145	3.22329	1.76901	0.939504	1.88291	0.0597119	0.671903	RHOT1P1	NA
ENSG00000130706	1350.04	-0.502394	0.267068	-1.88115	0.0599517	0.672985	ADRM1	11047
ENSG00000166847	2490.49	-0.380907	0.202493	-1.88109	0.0599598	0.672985	DCTN5	84516
ENSG00000259845	48.0045	0.909639	0.483538	1.88122	0.0599425	0.672985	HERC2P10	NA
ENSG00000224330	4.72069	1.77323	0.943191	1.88003	0.0601035	0.673855	AC005019.2	NA
ENSG00000228169	47.9884	-0.51329	0.273	-1.88018	0.060083	0.673855	PPIAP19	NA
ENSG00000155368	5350.08	-0.65312	0.347493	-1.87952	0.0601732	0.674265	DBI	1622
ENSG00000168060	57.707	3.30489	1.75934	1.87848	0.060315	0.674369	NAALADL1	10004
ENSG00000173575	4502.04	0.307023	0.163405	1.87891	0.0602565	0.674369	CHD2	1106
ENSG00000204362	2.53651	-3.16583	1.68519	-1.87862	0.0602961	0.674369	AL590644.1	400743
ENSG00000267681	8.52858	0.869799	0.462947	1.87883	0.0602674	0.674369	AC135721.2	NA
ENSG00000151364	109.015	2.28386	1.21615	1.87795	0.0603883	0.674817	KCTD14	65987
ENSG00000127774	321.271	-0.451784	0.240642	-1.87741	0.0604616	0.674926	EMC6	83460
ENSG00000261143	8.10225	-2.0664	1.10068	-1.87739	0.0604644	0.674926	ADAMTS7P3	NA
ENSG00000095564	2324.86	0.590699	0.314824	1.87628	0.0606164	0.676252	BTAF1	9044
ENSG00000101493	716.5	1.00241	0.53433	1.87601	0.0606535	0.676294	ZNF516	9658
ENSG00000257303	12.6277	-0.537442	0.286718	-1.87446	0.0608671	0.678305	AC073896.2	NA
ENSG00000079150	661.092	0.767095	0.409564	1.87296	0.0610745	0.67843	FKBP7	51661
ENSG00000100246	359.16	-0.461383	0.246238	-1.87373	0.0609677	0.67843	DNAL4	10126
ENSG00000139269	7.27266	2.43965	1.3028	1.87262	0.0611212	0.67843	INHBE	83729
ENSG00000171720	1760.47	-0.33957	0.181295	-1.87302	0.0610653	0.67843	HDAC3	8841
ENSG00000171786	6.30398	1.16652	0.622991	1.87245	0.061145	0.67843	NHLH1	4807
ENSG00000185883	281.327	-0.728998	0.38929	-1.87264	0.0611187	0.67843	ATP6V0C	527
ENSG00000260549	33.0957	4.12464	2.20246	1.87274	0.061104	0.67843	MT1L	4500
ENSG00000156531	1326.52	0.476832	0.254707	1.87208	0.061196	0.678625	PHF6	84295
ENSG00000122140	835.73	-0.543624	0.290474	-1.87151	0.0612744	0.679124	MRPS2	51116
ENSG00000099338	26.0607	0.969523	0.51818	1.87102	0.0613429	0.679456	CATSPERG	57828
ENSG00000151640	39.0185	-1.73612	0.928005	-1.87081	0.061371	0.679456	DPYSL4	10570
ENSG00000136450	6564.48	0.290987	0.155566	1.8705	0.0614138	0.67956	SRSF1	6426
ENSG00000124103	3.22274	0.980088	0.524206	1.86966	0.0615305	0.68048	FAM209A	200232
ENSG00000088682	1169.46	-0.382537	0.204913	-1.86683	0.0619258	0.68115	COQ9	57017
ENSG00000108528	1236.76	-0.514598	0.275436	-1.8683	0.0617197	0.68115	SLC25A11	8402
ENSG00000114491	1014.77	-0.32978	0.176464	-1.86882	0.0616482	0.68115	UMPS	7372
ENSG00000133028	733.734	-0.51438	0.275283	-1.86855	0.0616856	0.68115	SCO1	6341
ENSG00000143515	4113.42	0.560941	0.300454	1.86698	0.0619047	0.68115	ATP8B2	57198
ENSG00000143578	481.015	0.56736	0.303816	1.86745	0.0618389	0.68115	CREB3L4	148327
ENSG00000197782	609.514	0.467294	0.250305	1.8669	0.0619158	0.68115	ZNF780A	284323
ENSG00000228847	12.2792	-0.579684	0.310495	-1.86697	0.0619063	0.68115	ATP5G2P4	NA
ENSG00000244486	529.389	-0.96598	0.517195	-1.86773	0.0617999	0.68115	SCARF2	91179
ENSG00000258636	2.25658	3.24732	1.73859	1.86779	0.0617917	0.68115	AL121821.1	NA
ENSG00000000457	445.904	0.336777	0.181032	1.86032	0.0628404	0.681536	SCYL3	57147
ENSG00000005801	570.878	0.53653	0.287724	1.86474	0.0622178	0.681536	ZNF195	7748
ENSG00000059378	638.845	1.3937	0.748177	1.8628	0.0624907	0.681536	PARP12	64761
ENSG00000067798	376.152	0.830823	0.446309	1.86154	0.062668	0.681536	NAV3	89795
ENSG00000103356	1293.96	-0.441407	0.236743	-1.8645	0.062252	0.681536	EARS2	124454
ENSG00000105619	281.973	-0.583339	0.313592	-1.86019	0.0628592	0.681536	TFPT	29844
ENSG00000111885	25.7919	-2.11663	1.13705	-1.86151	0.0626727	0.681536	MAN1A1	4121
ENSG00000132549	1572.88	0.433292	0.232614	1.86271	0.0625035	0.681536	VPS13B	157680
ENSG00000151967	56.7876	1.29088	0.693945	1.8602	0.0628571	0.681536	SCHIP1	29970
ENSG00000154518	5444.37	-0.405537	0.217477	-1.86473	0.0622188	0.681536	ATP5G3	518
ENSG00000160360	656.365	-0.911234	0.489609	-1.86115	0.0627235	0.681536	GPSM1	26086
ENSG00000160606	188.472	0.918455	0.492915	1.86332	0.0624179	0.681536	TLCD1	116238
ENSG00000164542	326.861	0.744792	0.400311	1.86053	0.0628102	0.681536	KIAA0895	23366
ENSG00000164761	10.3769	-3.70162	1.98997	-1.86014	0.0628651	0.681536	TNFRSF11B	4982
ENSG00000166689	166.769	-1.69625	0.910765	-1.86244	0.0625407	0.681536	PLEKHA7	144100
ENSG00000169826	806.793	0.578168	0.310486	1.86214	0.0625833	0.681536	CSGALNACT2	55454
ENSG00000170776	2369.05	0.737116	0.395045	1.8659	0.0620549	0.681536	AKAP13	11214
ENSG00000179010	6116.21	-0.388616	0.208262	-1.86599	0.0620425	0.681536	MRFAP1	93621
ENSG00000181192	1160.55	-0.447668	0.240443	-1.86185	0.0626249	0.681536	DHTKD1	55526
ENSG00000186448	975.875	-0.855272	0.459568	-1.86104	0.062739	0.681536	ZNF197	10168
ENSG00000186448	975.875	-0.855272	0.459568	-1.86104	0.062739	0.681536	ZNF197	110354863
ENSG00000225259	26.9636	-0.470626	0.252328	-1.86514	0.0621619	0.681536	ST13P6	NA
ENSG00000239650	7.65426	0.999333	0.537134	1.86049	0.0628161	0.681536	GUSBP4	NA
ENSG00000251199	5.3563	-4.10688	2.20606	-1.86164	0.062654	0.681536	AC109830.1	NA
ENSG00000261136	50.0578	0.583758	0.313118	1.86434	0.0622743	0.681536	AC023908.3	NA
ENSG00000261366	29.3794	0.779885	0.418322	1.86432	0.062277	0.681536	MANEA-AS1	101927288
ENSG00000267309	21.2792	0.611396	0.328232	1.86269	0.0625054	0.681536	AC092295.2	728752
ENSG00000270096	7.14952	1.13193	0.607303	1.86387	0.0623395	0.681536	AC078795.2	NA
ENSG00000161912	110.548	0.826537	0.444443	1.85972	0.0629257	0.681829	ADCY10P1	221442
ENSG00000260219	3.26932	-1.14201	0.614211	-1.85931	0.0629838	0.682095	AC106782.2	101928707
ENSG00000214820	16.805	-0.61956	0.333271	-1.85903	0.0630231	0.682158	MPRIPP1	NA
ENSG00000115368	1887.05	0.233237	0.125573	1.85738	0.0632568	0.683765	WDR75	84128
ENSG00000133027	340.312	-0.5407	0.291148	-1.85714	0.0632919	0.683765	PEMT	10400
ENSG00000174606	1088.52	0.491217	0.264517	1.85704	0.063306	0.683765	ANGEL2	90806
ENSG00000267198	4.40031	1.19001	0.640585	1.85769	0.0632138	0.683765	AC091132.5	NA
ENSG00000117153	1885.57	0.381944	0.205706	1.85675	0.0633472	0.683847	KLHL12	59349
ENSG00000155749	35.1278	0.806102	0.434275	1.8562	0.0634252	0.684158	ALS2CR12	130540
ENSG00000164187	456.948	0.628249	0.338483	1.85607	0.0634433	0.684158	LMBRD2	92255
ENSG00000157368	19.0918	-1.68427	0.907689	-1.85556	0.063516	0.684218	IL34	146433
ENSG00000249353	456.957	-0.472624	0.25468	-1.85576	0.0634883	0.684218	NPM1P27	NA
ENSG00000003436	173.971	1.72759	0.931598	1.85444	0.0636765	0.684487	TFPI	7035
ENSG00000034152	976.993	-0.539085	0.290842	-1.85353	0.0638063	0.684487	MAP2K3	5606
ENSG00000110422	1729.91	0.531918	0.28698	1.8535	0.0638101	0.684487	HIPK3	10114
ENSG00000144031	17.117	1.50815	0.813458	1.854	0.0637389	0.684487	ANKRD53	79998
ENSG00000179241	2370.78	0.479012	0.258386	1.85386	0.0637588	0.684487	LDLRAD3	143458
ENSG00000204869	116.379	1.47334	0.794707	1.85394	0.0637473	0.684487	IGFL4	444882
ENSG00000248180	18.3586	-0.856462	0.461793	-1.85464	0.0636473	0.684487	GAPDHP60	NA
ENSG00000253431	3.75796	-1.0109	0.545018	-1.85481	0.063624	0.684487	SRPK2P	NA
ENSG00000007520	481.27	-0.554568	0.29943	-1.85208	0.0640141	0.684522	TSR3	115939
ENSG00000102924	28.9065	1.86199	1.00631	1.85031	0.0642688	0.684522	CBLN1	869
ENSG00000107736	11.4409	1.85372	1.00127	1.85137	0.064117	0.684522	CDH23	64072
ENSG00000108506	895.277	0.446058	0.241086	1.8502	0.0642843	0.684522	INTS2	57508
ENSG00000109047	6.0303	-2.28185	1.23251	-1.85138	0.064115	0.684522	RCVRN	5957
ENSG00000112658	1294.31	-0.370156	0.200044	-1.85038	0.0642595	0.684522	SRF	6722
ENSG00000131174	3170.26	-0.491824	0.265679	-1.8512	0.0641413	0.684522	COX7B	1349
ENSG00000138399	882.364	0.409669	0.221201	1.85202	0.0640227	0.684522	FASTKD1	79675
ENSG00000155816	139.387	-2.2714	1.22746	-1.85049	0.0642425	0.684522	FMN2	56776
ENSG00000167670	859.833	-0.461669	0.249239	-1.85231	0.0639807	0.684522	CHAF1A	10036
ENSG00000198754	15.6932	1.09752	0.592758	1.85156	0.0640896	0.684522	OXCT2	64064
ENSG00000205592	160.072	2.04367	1.10427	1.85069	0.0642135	0.684522	MUC19	NA
ENSG00000270170	445.71	-0.562731	0.304103	-1.85046	0.0642471	0.684522	NCBP2-AS2	152217
ENSG00000059691	751.422	-0.354126	0.191505	-1.84917	0.0644326	0.684644	GATB	5188
ENSG00000103495	4467.98	-0.364199	0.197	-1.84872	0.0644976	0.684644	MAZ	4150
ENSG00000124802	575.02	-0.521103	0.281865	-1.84877	0.0644912	0.684644	EEF1E1	9521
ENSG00000128699	1754.97	0.317493	0.171713	1.84898	0.0644613	0.684644	ORMDL1	94101
ENSG00000164032	14273.2	-0.355796	0.192394	-1.84931	0.0644129	0.684644	H2AFZ	3015
ENSG00000239884	4.11607	-0.858766	0.464352	-1.84939	0.0644022	0.684644	RN7SL608P	NA
ENSG00000077454	1204.21	-0.466756	0.25271	-1.847	0.0647465	0.685615	LRCH4	4034
ENSG00000116539	2841.09	0.423489	0.229273	1.8471	0.0647333	0.685615	ASH1L	55870
ENSG00000131470	489.496	-0.435647	0.235777	-1.8477	0.0646452	0.685615	PSMC3IP	29893
ENSG00000180016	2.79225	-4.06345	2.20037	-1.84671	0.0647894	0.685615	OR1E1	8387
ENSG00000183963	1451.41	-0.971004	0.525633	-1.8473	0.0647032	0.685615	SMTN	6525
ENSG00000253738	1100.79	0.505052	0.273489	1.8467	0.0647912	0.685615	OTUD6B-AS1	100506365
ENSG00000204632	2.24877	4.03253	2.18436	1.84609	0.064879	0.686186	HLA-G	3135
ENSG00000100300	1274.74	-0.714209	0.386967	-1.84566	0.0649414	0.686489	TSPO	706
ENSG00000029364	2617.05	0.367016	0.19889	1.84532	0.0649911	0.686658	SLC39A9	55334
ENSG00000100162	266.008	-0.608178	0.329632	-1.84502	0.0650347	0.686762	CENPM	79019
ENSG00000260766	252.159	0.542384	0.294051	1.84452	0.0651073	0.687172	AL513302.2	NA
ENSG00000104537	9.58189	1.19104	0.64588	1.84407	0.0651735	0.687515	ANXA13	312
ENSG00000204923	60.2723	0.770539	0.418065	1.84311	0.0653128	0.688627	FBXO48	554251
ENSG00000132388	1134.41	-0.435463	0.236333	-1.84258	0.0653898	0.689082	UBE2G1	7326
ENSG00000170515	4712.33	-0.315537	0.171383	-1.84112	0.0656041	0.690982	PA2G4	5036
ENSG00000267156	7.34932	-0.951043	0.516674	-1.8407	0.065665	0.691266	TPMTP1	NA
ENSG00000018510	2082.84	0.312753	0.170198	1.83758	0.0661243	0.691935	AGPS	8540
ENSG00000111667	1820.51	-0.408852	0.22276	-1.83539	0.0664476	0.691935	USP5	8078
ENSG00000118785	9384.86	1.58825	0.865653	1.83474	0.0665446	0.691935	SPP1	6696
ENSG00000124243	51.6319	1.23462	0.672308	1.83639	0.0662997	0.691935	BCAS4	55653
ENSG00000124787	188.884	-0.588624	0.320061	-1.8391	0.0659	0.691935	RPP40	10799
ENSG00000128298	126.79	-1.17754	0.641146	-1.83661	0.0662671	0.691935	BAIAP2L2	80115
ENSG00000152939	4.81736	-1.81516	0.987304	-1.8385	0.0659882	0.691935	MARVELD2	153562
ENSG00000153446	94.478	-2.20779	1.20138	-1.8377	0.0661061	0.691935	C16orf89	146556
ENSG00000162723	100.854	-1.8057	0.982917	-1.83708	0.066198	0.691935	SLAMF9	89886
ENSG00000162928	338.243	0.279334	0.151908	1.83884	0.0659388	0.691935	PEX13	5194
ENSG00000165813	433.624	0.617579	0.335817	1.83903	0.0659104	0.691935	CCDC186	55088
ENSG00000175701	155.286	-0.655658	0.356959	-1.83679	0.0662414	0.691935	LINC00116	205251
ENSG00000175984	58.6992	1.472	0.801217	1.83721	0.0661793	0.691935	DENND2C	163259
ENSG00000177054	413.998	0.680163	0.370605	1.83528	0.0664647	0.691935	ZDHHC13	54503
ENSG00000188186	1907.99	-0.523361	0.285207	-1.83502	0.0665024	0.691935	LAMTOR4	389541
ENSG00000197410	10.7396	2.52914	1.37845	1.83477	0.0665399	0.691935	DCHS2	54798
ENSG00000204740	2.97274	-3.73509	2.03427	-1.83609	0.0663447	0.691935	MALRD1	340895
ENSG00000220412	2.46306	-1.06746	0.581408	-1.83599	0.0663585	0.691935	AL356234.1	NA
ENSG00000223573	35.0906	1.6784	0.912782	1.83877	0.065949	0.691935	TINCR	NA
ENSG00000226318	9.73551	1.11323	0.60551	1.8385	0.0659885	0.691935	RPS3AP38	NA
ENSG00000227671	804.247	0.551835	0.300349	1.83731	0.0661639	0.691935	AL390728.4	NA
ENSG00000233846	6.16536	-0.838206	0.455681	-1.83946	0.0658481	0.691935	SELENOTP1	NA
ENSG00000254332	15.2062	-0.807865	0.440146	-1.83545	0.0664392	0.691935	AF201337.1	NA
ENSG00000267632	39.7176	0.875142	0.476339	1.83723	0.0661766	0.691935	AC067852.6	NA
ENSG00000078319	261.453	-0.519193	0.283473	-1.83154	0.0670194	0.692566	PMS2P1	NA
ENSG00000101898	38.7118	0.628002	0.342877	1.83156	0.0670164	0.692566	MCTS2P	NA
ENSG00000104833	1480.59	-0.968117	0.528514	-1.83177	0.0669854	0.692566	TUBB4A	10382
ENSG00000141510	1251.93	-0.741971	0.404968	-1.83217	0.0669258	0.692566	TP53	7157
ENSG00000163534	3.01631	3.16106	1.72591	1.83153	0.0670211	0.692566	FCRL1	115350
ENSG00000169976	1355.84	-0.482911	0.26356	-1.83226	0.0669128	0.692566	SF3B5	83443
ENSG00000174109	247.736	-0.46971	0.25633	-1.83244	0.0668858	0.692566	C16orf91	283951
ENSG00000180875	2.42828	-3.21748	1.75654	-1.83171	0.0669941	0.692566	GREM2	64388
ENSG00000188732	97.9608	1.47036	0.802754	1.83165	0.0670038	0.692566	FAM221A	340277
ENSG00000204099	2.94104	-2.7602	1.50503	-1.83399	0.0666558	0.692566	NEU4	129807
ENSG00000223813	5.20798	1.34725	0.735199	1.83249	0.0668779	0.692566	AC007255.1	NA
ENSG00000257803	11.6376	1.14566	0.624741	1.83382	0.0666808	0.692566	AC010200.1	NA
ENSG00000270987	2.3907	-1.01019	0.551607	-1.83135	0.0670477	0.692566	AL133338.2	NA
ENSG00000112183	3.04494	2.08771	1.14047	1.83058	0.0671633	0.692579	RBM24	221662
ENSG00000139343	1217.61	-0.45644	0.249362	-1.83043	0.0671851	0.692579	SNRPF	6636
ENSG00000154217	437.925	0.778753	0.425315	1.831	0.0671001	0.692579	PITPNC1	26207
ENSG00000231050	3.31313	1.37178	0.749298	1.83075	0.0671379	0.692579	AL109917.1	NA
ENSG00000259330	59.7691	-0.539471	0.294795	-1.82999	0.0672521	0.692918	INAFM2	100505573
ENSG00000137098	25.8067	0.823061	0.449885	1.82949	0.0673259	0.692977	SPAG8	26206
ENSG00000269947	9.3616	0.978733	0.534933	1.82964	0.0673042	0.692977	AC135178.5	NA
ENSG00000127445	766.438	-0.464171	0.25391	-1.82809	0.0675354	0.694781	PIN1	5300
ENSG00000268355	15.9144	2.40002	1.3131	1.82775	0.0675866	0.694957	AC243960.3	NA
ENSG00000141506	35.7937	1.6447	0.90026	1.82692	0.0677126	0.695605	PIK3R5	23533
ENSG00000214113	1045.82	-0.458992	0.251244	-1.82688	0.067718	0.695605	LYRM4	57128
ENSG00000111181	27.3597	1.80479	0.988339	1.82608	0.0678381	0.696119	SLC6A12	6539
ENSG00000116774	439.566	1.64742	0.902266	1.82586	0.0678707	0.696119	OLFML3	56944
ENSG00000168970	222.679	0.649049	0.355468	1.8259	0.0678656	0.696119	JMJD7-PLA2G4B	8681
ENSG00000254485	6.9513	1.00371	0.549791	1.82563	0.0679066	0.696137	AC026191.1	NA
ENSG00000156206	50.5995	1.58389	0.867889	1.825	0.0680017	0.69641	CFAP161	161502
ENSG00000260260	144.46	-0.778378	0.426493	-1.82507	0.0679909	0.69641	SNHG19	100507303
ENSG00000117020	3940.38	0.701547	0.384533	1.82441	0.0680899	0.696671	AKT3	10000
ENSG00000260630	59.1596	0.896716	0.49152	1.82437	0.0680957	0.696671	SNAI3-AS1	197187
ENSG00000168710	3511.64	0.392993	0.215489	1.82373	0.0681936	0.696972	AHCYL1	10768
ENSG00000188242	355.752	-1.26954	0.696077	-1.82385	0.0681743	0.696972	PP7080	25845
ENSG00000213906	145.062	0.875414	0.480389	1.8223	0.0684093	0.698826	LTB4R2	56413
ENSG00000175426	131.056	2.46718	1.35479	1.82108	0.0685954	0.698972	PCSK1	5122
ENSG00000176714	163.014	0.451105	0.247672	1.82138	0.0685494	0.698972	CCDC121	79635
ENSG00000179476	97.7462	0.520058	0.285485	1.82166	0.0685063	0.698972	C14orf28	122525
ENSG00000180008	1176.5	0.555011	0.304701	1.82149	0.0685317	0.698972	SOCS4	122809
ENSG00000230069	13.3304	0.860637	0.47254	1.8213	0.0685613	0.698972	LRRC37A15P	NA
ENSG00000011021	1404.29	0.569726	0.313292	1.81851	0.0689857	0.69899	CLCN6	1185
ENSG00000127483	7478.47	0.300422	0.16529	1.81755	0.0691324	0.69899	HP1BP3	50809
ENSG00000130165	792.889	-0.3231	0.177792	-1.8173	0.0691715	0.69899	ELOF1	84337
ENSG00000130816	2972.14	-0.388284	0.213599	-1.81781	0.0690924	0.69899	DNMT1	1786
ENSG00000141994	482.51	-0.491243	0.269971	-1.81962	0.0688176	0.69899	DUS3L	56931
ENSG00000160563	449.018	-0.403655	0.222094	-1.8175	0.0691411	0.69899	MED27	9442
ENSG00000167900	1144.73	-0.575288	0.316154	-1.81964	0.0688134	0.69899	TK1	7083
ENSG00000197776	68.2673	0.663921	0.365212	1.8179	0.0690788	0.69899	KLHDC1	122773
ENSG00000198890	474.244	0.453329	0.249281	1.81855	0.0689803	0.69899	PRMT6	55170
ENSG00000205710	14.9315	1.14047	0.626936	1.81912	0.0688934	0.69899	C17orf107	100130311
ENSG00000237882	4.50996	-0.77614	0.426303	-1.82063	0.0686632	0.69899	PPIAP13	NA
ENSG00000241837	4189.63	-0.401331	0.220586	-1.81938	0.0688534	0.69899	ATP5O	539
ENSG00000254518	2.18385	2.78826	1.53307	1.81874	0.0689506	0.69899	AC109635.2	NA
ENSG00000260337	29.3901	1.57556	0.866744	1.81779	0.0690968	0.69899	AC091544.5	NA
ENSG00000265263	14.8772	0.877907	0.483112	1.81719	0.0691881	0.69899	AC124066.1	NA
ENSG00000266916	18.0527	-2.20129	1.21126	-1.81736	0.0691624	0.69899	ZNF793-AS1	NA
ENSG00000101825	24.658	3.56064	1.96016	1.81651	0.0692925	0.698996	MXRA5	25878
ENSG00000106246	197.956	-0.440731	0.242798	-1.81522	0.0694908	0.698996	PTCD1	26024
ENSG00000120370	657.257	0.448342	0.246962	1.81543	0.0694578	0.698996	GORAB	92344
ENSG00000129682	353.617	-1.81116	0.997563	-1.81558	0.0694346	0.698996	FGF13	2258
ENSG00000226891	11.1749	1.13979	0.627871	1.81532	0.0694745	0.698996	LINC01359	NA
ENSG00000250764	2.96434	0.92741	0.51071	1.81592	0.069382	0.698996	AC025178.1	NA
ENSG00000259144	4.49223	1.08326	0.596665	1.81553	0.0694426	0.698996	RANBP20P	NA
ENSG00000260981	6.11547	-1.42385	0.784164	-1.81575	0.0694081	0.698996	AC091932.1	NA
ENSG00000211683	2.31681	1.57131	0.865928	1.81459	0.0695864	0.699266	AP000346.1	NA
ENSG00000258819	10.9831	1.21711	0.670704	1.81468	0.069573	0.699266	LINC02289	102724190
ENSG00000010219	335.54	-0.488079	0.269277	-1.81255	0.0699009	0.699326	DYRK4	8798
ENSG00000070366	814.761	-0.371052	0.204963	-1.81034	0.0702435	0.699326	SMG6	23293
ENSG00000080947	115.746	0.568532	0.314031	1.81044	0.0702283	0.699326	CROCCP3	114819
ENSG00000090376	144.495	2.00805	1.10857	1.81138	0.0700813	0.699326	IRAK3	11213
ENSG00000120071	905.495	0.372042	0.205436	1.81098	0.0701433	0.699326	KANSL1	284058
ENSG00000132305	3393.79	-0.288436	0.159144	-1.81242	0.0699207	0.699326	IMMT	10989
ENSG00000137142	7.86709	2.52078	1.39252	1.81023	0.0702605	0.699326	IGFBPL1	347252
ENSG00000138435	24.6587	-1.89386	1.04588	-1.81079	0.070173	0.699326	CHRNA1	1134
ENSG00000141759	1532.44	-0.387272	0.213565	-1.81337	0.069775	0.699326	TXNL4A	10907
ENSG00000145390	1659.34	1.0213	0.563302	1.81305	0.0698237	0.699326	USP53	54532
ENSG00000145982	337.779	-0.401502	0.221866	-1.80966	0.0703485	0.699326	FARS2	10667
ENSG00000147485	2.4933	1.75092	0.96625	1.81208	0.0699742	0.699326	PXDNL	137902
ENSG00000154783	5.85884	-1.65045	0.911288	-1.81112	0.0701218	0.699326	FGD5	152273
[truncated: 28,263 more rows]

## Sheet: Progression vs Regression
ensembl_gene_id	baseMean	log2FoldChange	lfcSE	stat	pvalue	padj	external_gene_name	entrezgene
ENSG00000095627	31.053	-29.2772	3.92314	-7.4627	8.47647e-14	2.49539e-09	TDRD1	56165
ENSG00000264340	6.06135	23.7089	3.91712	6.05262	1.42507e-09	2.09762e-05	AC009704.1	NA
ENSG00000204832	13.9118	22.9052	3.93798	5.81647	6.01019e-09	5.8978e-05	ST8SIA6-AS1	100128098
ENSG00000137877	171.329	-4.31262	0.827776	-5.20988	1.88963e-07	0.00139072	SPTBN5	51332
ENSG00000129910	83.8943	-5.29001	1.04709	-5.05211	4.36956e-07	0.00257271	CDH15	1013
ENSG00000163554	16.1294	5.05189	1.04511	4.83382	1.33935e-06	0.00657151	SPTA1	6708
ENSG00000172403	34.3838	5.06727	1.05987	4.78103	1.74402e-06	0.00678172	SYNPO2	171024
ENSG00000248360	178.248	-6.40234	1.34223	-4.76993	1.84292e-06	0.00678172	LINC00504	201853
ENSG00000120594	51.4025	-8.82771	1.89163	-4.66673	3.06033e-06	0.0100103	PLXDC2	84898
ENSG00000152580	62.227	4.09866	0.894124	4.584	4.56167e-06	0.0134291	IGSF10	285313
ENSG00000136630	139.717	2.86592	0.641856	4.46505	8.00497e-06	0.0181276	HLX	3142
ENSG00000171243	537.143	5.06656	1.12995	4.48389	7.32943e-06	0.0181276	SOSTDC1	25928
ENSG00000257551	4.21099	4.45546	0.997307	4.46749	7.91417e-06	0.0181276	HLX-AS1	100873924
ENSG00000255794	0.325794	17.4488	3.93937	4.42935	9.45194e-06	0.0198754	RMST	196475
ENSG00000172716	291.103	6.93136	1.58732	4.36671	1.26133e-05	0.0247549	SLFN11	91607
ENSG00000100448	27.2159	-12.3502	2.86292	-4.31386	1.60429e-05	0.0289996	CTSG	1511
ENSG00000128340	85.0025	-4.9606	1.15246	-4.30437	1.67462e-05	0.0289996	RAC2	5880
ENSG00000133317	150.229	-6.12705	1.43714	-4.26337	2.01367e-05	0.0312003	LGALS12	85329
ENSG00000163359	1424.3	-5.37883	1.25832	-4.27462	1.91461e-05	0.0312003	COL6A3	1293
ENSG00000099250	214.903	-5.18584	1.22857	-4.22105	2.43171e-05	0.0340891	NRP1	8829
ENSG00000133101	92.2598	-4.23209	1.02006	-4.14884	3.34162e-05	0.0428106	CCNA1	8900
ENSG00000158427	33.9737	-4.04903	0.975993	-4.14863	3.34469e-05	0.0428106	TMSB15B	286527
ENSG00000186854	32.1072	-3.80206	0.919134	-4.13657	3.52537e-05	0.0432431	TRABD2A	129293
ENSG00000186854	32.1072	-3.80206	0.919134	-4.13657	3.52537e-05	0.0432431	TRABD2A	105374836
ENSG00000157087	26.3027	-5.32636	1.30296	-4.08789	4.35313e-05	0.0492891	ATP2B2	491
ENSG00000187796	44.7523	-3.62383	0.886452	-4.08802	4.35072e-05	0.0492891	CARD9	64170
ENSG00000129009	1640.92	-7.66285	1.90618	-4.02	5.81985e-05	0.0634558	ISLR	3671
ENSG00000179826	72.7344	4.93824	1.24281	3.97343	7.08454e-05	0.0744863	MRGPRX3	117195
ENSG00000125726	105.818	-5.2075	1.31737	-3.95297	7.71873e-05	0.0783558	CD70	970
ENSG00000154065	28.8518	4.1314	1.05122	3.93011	8.4906e-05	0.0833183	ANKRD29	147463
ENSG00000105472	311.7	-3.09788	0.799818	-3.87324	0.000107399	0.0913971	CLEC11A	6320
ENSG00000128606	72.0151	3.67986	0.946322	3.88859	0.000100829	0.0913971	LRRC17	10234
ENSG00000148935	149.072	4.2744	1.10388	3.87216	0.000107875	0.0913971	GAS2	2620
ENSG00000172575	124.596	3.27496	0.846157	3.87039	0.000108662	0.0913971	RASGRP1	10125
ENSG00000198807	42.5482	5.14468	1.32317	3.88813	0.000101018	0.0913971	PAX9	5083
ENSG00000150048	110.943	5.77248	1.50214	3.84283	0.000121624	0.0924988	CLEC1A	51267
ENSG00000173213	69.6105	2.8672	0.747087	3.83784	0.000124123	0.0924988	TUBB8P12	NA
ENSG00000198075	37.0466	6.84723	1.77756	3.85203	0.000117144	0.0924988	SULT1C4	27233
ENSG00000227632	1.78923	-4.00214	1.04365	-3.83477	0.000125682	0.0924988	AC018804.1	NA
ENSG00000269086	16.1067	-8.00923	2.08595	-3.8396	0.000123233	0.0924988	AC008555.2	NA
ENSG00000168079	32.4324	3.86202	1.00981	3.82452	0.000131028	0.0929107	SCARA5	286133
ENSG00000184860	14.032	-7.18751	1.88073	-3.82166	0.000132554	0.0929107	SDR42E1	93517
ENSG00000136014	19.1061	4.12442	1.08712	3.7939	0.000148302	0.0992239	USP44	84101
ENSG00000179909	39.5273	7.9152	2.08392	3.79822	0.000145737	0.0992239	ZNF154	7710
ENSG00000116147	18.0088	-7.86883	2.07958	-3.78385	0.000154423	0.101023	TNR	7143
ENSG00000105699	278.568	-4.06852	1.08031	-3.76607	0.000165834	0.10613	LSR	51599
ENSG00000158869	2099.25	-5.10444	1.35884	-3.75648	0.000172322	0.107936	FCER1G	2207
ENSG00000169083	35.0985	-5.50015	1.47127	-3.73838	0.000185211	0.113592	AR	367
ENSG00000139155	12.8526	4.1421	1.11011	3.73124	0.000190543	0.114477	SLCO1C1	53919
ENSG00000244476	119.671	4.39966	1.1842	3.71529	0.000202968	0.119503	ERVFRD-1	405754
ENSG00000154529	129.105	2.76338	0.745781	3.70536	0.000211093	0.121851	CNTNAP3B	728577
ENSG00000141469	20.5614	-5.74281	1.55497	-3.69321	0.000221444	0.125367	SLC14A1	6563
ENSG00000070404	545.494	-2.3594	0.640874	-3.68153	0.000231836	0.128774	FSTL3	10272
ENSG00000205078	5.80818	-3.63739	0.992304	-3.6656	0.00024676	0.134525	SYCE1L	100130958
ENSG00000179954	93.2573	-3.02685	0.829421	-3.64936	0.000262898	0.140718	SSC5D	284297
ENSG00000224999	47.7147	-6.64793	1.83145	-3.62987	0.000283563	0.149068	VTA1P1	NA
ENSG00000091428	336.084	2.55203	0.705314	3.61829	0.000296556	0.151102	RAPGEF4	11069
ENSG00000134184	179.504	4.97387	1.37588	3.61505	0.000300285	0.151102	GSTM1	2944
ENSG00000246922	774.945	2.67259	0.739743	3.61287	0.000302831	0.151102	UBAP1L	390595
ENSG00000258548	19.84	5.50482	1.52822	3.60212	0.000315633	0.154865	LINC00645	100505967
ENSG00000003436	173.971	3.75934	1.04643	3.59254	0.000327469	0.15549	TFPI	7035
ENSG00000102349	49.1188	-4.15466	1.15601	-3.59397	0.00032568	0.15549	KLF8	11279
ENSG00000186297	62.9433	5.32022	1.48494	3.58278	0.00033996	0.158859	GABRA5	2558
ENSG00000164796	33.3913	-3.82062	1.07137	-3.56612	0.000362309	0.166657	CSMD3	114788
ENSG00000184363	44.4597	-3.39941	0.954812	-3.5603	0.000370437	0.167774	PKP3	11187
ENSG00000238269	10.1222	-4.16715	1.17204	-3.55547	0.000377303	0.168294	PAGE2B	389860
ENSG00000152207	91.888	-4.27014	1.20698	-3.53787	0.000403375	0.174632	CYSLTR2	57105
ENSG00000153956	90.9484	-5.32031	1.50295	-3.53992	0.000400249	0.174632	CACNA2D1	781
ENSG00000258807	32.5242	-5.09524	1.44221	-3.53293	0.000410987	0.175349	AL359237.1	NA
ENSG00000134548	45.1708	4.31574	1.22785	3.51486	0.000439981	0.185037	SPX	80763
ENSG00000172296	58.1641	4.1304	1.17833	3.50531	0.00045607	0.189102	SPTLC3	55304
ENSG00000133115	18.164	-4.84247	1.38473	-3.49704	0.000470445	0.19007	STOML3	161003
ENSG00000164935	540.056	-5.41729	1.54967	-3.49578	0.000472678	0.19007	DCSTAMP	81501
ENSG00000183098	302.521	-5.50509	1.57607	-3.49292	0.000477774	0.19007	GPC6	10082
ENSG00000091129	929.501	-3.81533	1.09483	-3.48487	0.00049237	0.190855	NRCAM	4897
ENSG00000101098	63.2403	4.61687	1.32588	3.4821	0.000497491	0.190855	RIMS4	140730
ENSG00000163081	47.5044	-2.06481	0.593134	-3.48119	0.000499196	0.190855	CCDC140	151278
ENSG00000137441	219.665	2.5684	0.739385	3.4737	0.000513343	0.193747	FGFBP2	83888
ENSG00000112972	6983.25	2.35318	0.68311	3.44481	0.000571466	0.210292	HMGCS1	3157
ENSG00000121577	47.7056	-2.0566	0.596921	-3.44535	0.000570326	0.210292	POPDC2	64091
ENSG00000183785	12.6242	-2.98877	0.870634	-3.43287	0.000597232	0.217061	TUBA8	51807
ENSG00000076344	51.8399	-4.68242	1.36768	-3.42361	0.000617943	0.221849	RGS11	8786
ENSG00000003989	842.149	4.0664	1.19079	3.41488	0.000638103	0.226327	SLC7A2	6542
ENSG00000101670	171.024	3.9011	1.15115	3.38889	0.000701766	0.232127	LIPG	9388
ENSG00000120471	4.8959	-2.92651	0.862466	-3.39318	0.000690852	0.232127	TP53AIP1	63970
ENSG00000151067	27.8685	4.54761	1.34013	3.39341	0.000690294	0.232127	CACNA1C	775
ENSG00000172005	378.684	-4.4618	1.31558	-3.39149	0.000695129	0.232127	MAL	4118
ENSG00000178033	5.80032	4.12838	1.21757	3.39068	0.000697198	0.232127	CALHM5	254228
ENSG00000236377	3.57378	-3.52085	1.0377	-3.39294	0.000691471	0.232127	AC084809.2	NA
ENSG00000144711	796.143	-0.984751	0.291932	-3.37322	0.000742935	0.243014	IQSEC1	9922
ENSG00000137843	32.4177	-3.71517	1.10642	-3.35783	0.000785572	0.254137	PAK6	106821730
ENSG00000137843	32.4177	-3.71517	1.10642	-3.35783	0.000785572	0.254137	PAK6	56924
ENSG00000108001	294.911	6.15542	1.84603	3.3344	0.000854821	0.265278	EBF3	253738
ENSG00000125864	418.909	-1.7287	0.518506	-3.334	0.000856056	0.265278	BFSP1	631
ENSG00000230450	3.6026	2.82055	0.845303	3.33673	0.000847695	0.265278	NEK2P4	NA
ENSG00000250366	86.4961	-7.68042	2.3016	-3.33699	0.000846918	0.265278	TUNAR	100507043
ENSG00000134115	128.452	4.26554	1.28186	3.32761	0.000875941	0.268613	CNTN6	27255
ENSG00000148677	5.44081	-3.63153	1.09293	-3.32274	0.000891387	0.270532	ANKRD1	27063
ENSG00000148481	930.348	-1.18354	0.357475	-3.31082	0.000930228	0.279438	MINDY3	80013
ENSG00000150625	6.38761	4.10228	1.24357	3.2988	0.000970977	0.288733	GPM6A	2823
ENSG00000049089	445.299	-2.82766	0.862008	-3.28032	0.0010369	0.291698	COL9A2	1298
ENSG00000119147	8.04713	4.35747	1.32483	3.28908	0.00100514	0.291698	C2orf40	84417
ENSG00000166145	468.228	-2.97331	0.904357	-3.28776	0.00100988	0.291698	SPINT1	6692
ENSG00000174721	73.1638	2.04675	0.62413	3.27937	0.0010404	0.291698	FGFBP3	143282
ENSG00000225489	7.27327	4.40978	1.3442	3.28059	0.00103592	0.291698	AL354707.1	NA
ENSG00000260456	37.0578	-1.40143	0.426498	-3.28589	0.00101659	0.291698	C16orf95	100506581
ENSG00000130508	686.896	-5.41082	1.65476	-3.26986	0.00107602	0.296046	PXDN	7837
ENSG00000251629	20.9794	5.96539	1.82336	3.27164	0.00106924	0.296046	LINC02241	105374676
ENSG00000110665	4.26345	-5.08375	1.5615	-3.25569	0.00113119	0.30325	C11orf21	29125
ENSG00000149380	14.8662	3.97438	1.2215	3.25368	0.00113919	0.30325	P4HA3	283208
ENSG00000164309	72.7902	-2.1808	0.669389	-3.25789	0.00112245	0.30325	CMYA5	202333
ENSG00000171812	58.5792	2.84376	0.874295	3.25263	0.00114341	0.30325	COL8A2	1296
ENSG00000080493	129.306	3.0957	0.957509	3.23308	0.00122465	0.317435	SLC4A4	8671
ENSG00000131069	2059.35	1.57636	0.487581	3.23301	0.00122491	0.317435	ACSS2	55902
ENSG00000152049	383.931	3.43909	1.06407	3.23201	0.00122924	0.317435	KCNE4	23704
ENSG00000117479	2892.61	1.58147	0.489749	3.22915	0.00124159	0.317837	SLC19A2	10560
ENSG00000160401	12.8703	-2.2072	0.685285	-3.22085	0.00127811	0.321863	CFAP157	286207
ENSG00000166104	128.678	4.47611	1.38983	3.22061	0.00127919	0.321863	AC126323.1	NA
ENSG00000081479	208.271	3.30305	1.02844	3.21169	0.00131956	0.323721	LRP2	4036
ENSG00000169946	2.87479	4.56461	1.42098	3.21231	0.00131674	0.323721	ZFPM2	23414
ENSG00000233085	77.7571	-4.70864	1.46433	-3.21556	0.00130193	0.323721	BX322234.2	NA
ENSG00000149418	4.34768	-5.26407	1.64315	-3.20364	0.00135702	0.33016	ST14	6768
ENSG00000126860	100.701	-2.82462	0.885925	-3.18833	0.00143096	0.33498	EVI2A	2123
ENSG00000130055	1.82815	-2.74919	0.860158	-3.19615	0.00139275	0.33498	GDPD2	54857
ENSG00000136111	4332.07	1.97763	0.620918	3.18502	0.00144746	0.33498	TBC1D4	9882
ENSG00000173698	16.4195	5.07372	1.58971	3.19159	0.00141492	0.33498	ADGRG2	10149
ENSG00000178662	63.4747	2.72573	0.855113	3.18757	0.00143473	0.33498	CSRNP3	80034
ENSG00000197301	259.082	3.97129	1.24662	3.18565	0.00144431	0.33498	AC090673.1	100129940
ENSG00000259326	5.36496	2.06608	0.649055	3.18322	0.00145648	0.33498	AC116158.1	NA
ENSG00000222022	6.48709	-6.3188	1.98677	-3.18043	0.00147055	0.335593	AC112721.1	NA
ENSG00000075073	26.8465	-1.62128	0.512126	-3.16579	0.00154665	0.346586	TACR2	6865
ENSG00000092969	390.919	2.56835	0.812612	3.16061	0.00157437	0.346586	TGFB2	7042
ENSG00000140285	23.7322	2.7567	0.872055	3.16115	0.00157147	0.346586	FGF7	2252
ENSG00000183023	58.8187	3.6658	1.15925	3.16221	0.00156578	0.346586	SLC8A1	6546
ENSG00000258077	29.9425	-2.61495	0.82751	-3.16002	0.00157758	0.346586	AC078923.1	NA
ENSG00000213090	11.5768	1.132	0.359045	3.15282	0.001617	0.352614	AC007256.1	NA
ENSG00000118785	9384.86	3.04876	0.967747	3.15037	0.00163066	0.352977	SPP1	6696
ENSG00000081853	48.9539	-2.42931	0.773691	-3.1399	0.00169005	0.360533	PCDHGA2	56113
ENSG00000106714	179.509	2.72684	0.868301	3.14044	0.00168696	0.360533	CNTNAP3	79937
ENSG00000185519	6.10941	3.83793	1.22373	3.13625	0.00171126	0.362429	FAM131C	348487
ENSG00000122877	396.281	-2.57217	0.82142	-3.13138	0.00173989	0.363181	EGR2	1959
ENSG00000172594	470.347	1.33151	0.425278	3.13091	0.00174264	0.363181	SMPDL3A	10924
ENSG00000177294	17.848	-6.98557	2.23226	-3.12937	0.00175182	0.363181	FBXO39	162517
ENSG00000132837	18.4678	3.59008	1.14917	3.12406	0.00178374	0.364778	DMGDH	29958
ENSG00000159784	171.325	-4.31783	1.38472	-3.1182	0.00181961	0.364778	FAM131B	9715
ENSG00000170801	25.4798	-5.81691	1.8661	-3.11714	0.00182612	0.364778	HTRA3	94031
ENSG00000197965	3964.97	1.0472	0.335838	3.11817	0.00181978	0.364778	MPZL1	9019
ENSG00000213434	2.20736	-2.47439	0.792109	-3.1238	0.00178535	0.364778	VTI1BP2	NA
ENSG00000223403	14.5238	-5.12366	1.64436	-3.1159	0.00183387	0.364778	MEG9	100507257
ENSG00000137872	817.615	2.25413	0.72423	3.11245	0.00185544	0.366593	SEMA6D	80031
ENSG00000089692	23.9738	-2.00291	0.644143	-3.10942	0.00187453	0.367895	LAG3	3902
ENSG00000111879	195.501	3.0449	0.982385	3.0995	0.0019385	0.376097	FAM184A	79632
ENSG00000144230	4.1239	-5.49546	1.77331	-3.09898	0.00194187	0.376097	GPR17	2840
ENSG00000139910	14.7515	5.75464	1.86012	3.09368	0.00197688	0.380374	NOVA1	4857
ENSG00000226091	13.9954	2.83703	0.91898	3.08715	0.00202086	0.386313	LINC00937	389634
ENSG00000143850	169.08	-3.38143	1.09701	-3.0824	0.00205342	0.390004	PLEKHA6	22874
ENSG00000171004	113.43	4.16794	1.35769	3.06988	0.00214144	0.401543	HS6ST2	90161
ENSG00000206120	54.7204	-4.78688	1.55931	-3.06988	0.00214145	0.401543	EGFEM1P	NA
ENSG00000141542	202.307	-1.35013	0.440579	-3.06444	0.0021808	0.403777	RAB40B	10966
ENSG00000178081	6.25995	4.48885	1.46481	3.06446	0.0021806	0.403777	ULK4P3	89837
ENSG00000164619	37.0507	-3.13571	1.0266	-3.05446	0.00225466	0.414844	BMPER	168667
ENSG00000151240	2804.95	-1.11977	0.367083	-3.05045	0.00228495	0.417805	DIP2C	22982
ENSG00000129911	389.003	-0.920925	0.303163	-3.03772	0.00238374	0.424276	KLF16	83855
ENSG00000162949	17.8708	-9.39084	3.08645	-3.0426	0.00234542	0.424276	CAPN13	92291
ENSG00000184925	6.97052	-2.21831	0.729669	-3.04016	0.0023645	0.424276	LCN12	286256
ENSG00000251615	10.7761	-2.09073	0.688125	-3.0383	0.00237914	0.424276	AC104825.2	NA
ENSG00000261377	43.7029	2.14912	0.707732	3.03663	0.0023924	0.424276	PDCD6IPP2	NA
ENSG00000249307	13.6986	-3.3692	1.11339	-3.02608	0.00247747	0.436732	LINC01088	NA
ENSG00000148154	4934.27	1.21031	0.400475	3.02218	0.00250959	0.439403	UGCG	7357
ENSG00000175746	17.4315	-3.93386	1.30233	-3.02063	0.00252247	0.439403	C15orf54	400360
ENSG00000104760	5.03878	3.79967	1.25935	3.01716	0.00255158	0.441858	FGL1	2267
ENSG00000054803	16.457	-9.62727	3.20737	-3.00161	0.00268558	0.45331	CBLN4	140689
ENSG00000214548	1204.29	-4.73029	1.57285	-3.00747	0.00263436	0.45331	MEG3	55384
ENSG00000253978	3.73567	2.54609	0.847805	3.00316	0.00267196	0.45331	CTB-178M22.2	101927862
ENSG00000255028	3.44886	-3.59262	1.19731	-3.00058	0.0026947	0.45331	AP003049.2	NA
ENSG00000100991	2776.4	0.441864	0.147496	2.99576	0.00273761	0.454487	TRPC4AP	26133
ENSG00000103044	62.3626	-1.69916	0.568256	-2.99013	0.00278861	0.454487	HAS3	3038
ENSG00000112964	272.326	3.47582	1.15993	2.99658	0.00273029	0.454487	GHR	2690
ENSG00000121101	45.4386	2.07604	0.693513	2.99351	0.00275785	0.454487	TEX14	56155
ENSG00000158164	42.5092	2.20903	0.738929	2.9895	0.00279433	0.454487	TMSB15A	11013
ENSG00000158164	42.5092	2.20903	0.738929	2.9895	0.00279433	0.454487	TMSB15A	286527
ENSG00000225217	473.745	-2.88799	0.965403	-2.99149	0.0027762	0.454487	HSPA7	NA
ENSG00000091482	17.0182	2.67202	0.895796	2.98284	0.00285586	0.456922	SMPX	23676
ENSG00000125245	10.9944	-3.19529	1.07068	-2.98434	0.00284187	0.456922	GPR18	2841
ENSG00000163564	8.00445	3.20804	1.07502	2.98417	0.0028435	0.456922	PYHIN1	149628
ENSG00000005001	6.8808	-4.52941	1.5256	-2.96893	0.00298837	0.463025	PRSS22	64063
ENSG00000137976	114.948	-3.50426	1.17999	-2.96973	0.00298058	0.463025	DNASE2B	58511
ENSG00000148204	5.91504	-3.58255	1.20513	-2.97276	0.00295138	0.463025	CRB2	286204
ENSG00000173930	26.8363	4.27549	1.43962	2.96988	0.00297913	0.463025	SLCO4C1	353189
ENSG00000249741	18.6133	2.6062	0.876908	2.97204	0.00295831	0.463025	AC093890.1	NA
ENSG00000258670	14.5648	3.27763	1.10115	2.97655	0.00291516	0.463025	AL049874.3	NA
ENSG00000065618	8.19239	-4.92719	1.6623	-2.96408	0.00303586	0.46792	COL17A1	1308
ENSG00000230337	8.00673	-1.99547	0.67407	-2.96034	0.00307302	0.47118	AL109811.2	105376736
ENSG00000238045	15.5984	-1.72605	0.5838	-2.95657	0.00311079	0.4745	AC009133.1	NA
ENSG00000013297	156.134	-2.90577	0.987281	-2.94321	0.00324831	0.475756	CLDN11	101928583
ENSG00000013297	156.134	-2.90577	0.987281	-2.94321	0.00324831	0.475756	CLDN11	5010
ENSG00000088808	413.839	0.907624	0.308183	2.94508	0.00322868	0.475756	PPP1R13B	23368
ENSG00000115738	354.79	-2.39471	0.810829	-2.95341	0.00314285	0.475756	ID2	3398
ENSG00000145087	25.6588	4.82857	1.63968	2.94482	0.00323145	0.475756	STXBP5L	9515
ENSG00000164136	28.0088	2.7983	0.949896	2.94591	0.0032201	0.475756	IL15	3600
ENSG00000176658	5732.21	-1.36744	0.464446	-2.94425	0.00323741	0.475756	MYO1D	4642
ENSG00000177106	110.372	-2.23375	0.757598	-2.94847	0.0031935	0.475756	EPS8L2	64787
ENSG00000203952	13.0125	2.57619	0.875934	2.94108	0.00327067	0.47666	CCDC160	347475
ENSG00000211455	738.576	1.47111	0.500724	2.93796	0.00330382	0.479119	STK38L	23012
ENSG00000155893	555.796	-1.38485	0.472284	-2.93224	0.00336524	0.485634	PXYLP1	92370
ENSG00000248771	8.60175	-4.90053	1.67327	-2.92871	0.00340371	0.488789	SMIM31	100505989
ENSG00000236230	4.34749	-4.10892	1.40384	-2.92691	0.00342352	0.489248	AL356108.1	NA
ENSG00000254999	3769	-0.543503	0.185792	-2.92533	0.00344096	0.489364	BRK1	55845
ENSG00000172264	291.967	-1.81094	0.620323	-2.91935	0.00350757	0.496439	MACROD2	140733
ENSG00000058404	28.9032	-2.86188	0.98139	-2.91615	0.00354379	0.496789	CAMK2B	816
ENSG00000185482	14.6796	-2.03965	0.69914	-2.91738	0.00352988	0.496789	STAC3	246329
ENSG00000136754	1896.03	-0.846822	0.290971	-2.91034	0.0036104	0.498216	ABI1	10006
ENSG00000164023	137.977	2.24497	0.771635	2.90936	0.00362167	0.498216	SGMS2	166929
ENSG00000257838	2.44189	-3.84125	1.31851	-2.91331	0.00357614	0.498216	AC106788.1	653786
ENSG00000258088	30.4462	-2.88928	0.992367	-2.9115	0.00359692	0.498216	AC078820.1	NA
ENSG00000240476	40.8366	-3.16182	1.08792	-2.90629	0.00365747	0.500801	LINC00973	NA
ENSG00000176783	872.609	-0.619441	0.213977	-2.8949	0.00379278	0.515044	RUFY1	80230
ENSG00000249242	80.6073	2.63703	0.91102	2.8946	0.00379648	0.515044	TMEM150C	441027
ENSG00000112576	972.522	-1.09849	0.380453	-2.88733	0.0038853	0.524676	CCND3	896
ENSG00000164512	3.46464	3.29041	1.14532	2.87292	0.00406697	0.5284	ANKRD55	79722
ENSG00000170689	225.039	3.53674	1.22843	2.87907	0.00398854	0.5284	HOXB9	3219
ENSG00000170965	47.0725	-2.48917	0.866137	-2.87388	0.00405469	0.5284	PLAC1	10761
ENSG00000178150	63.978	1.86246	0.645954	2.88328	0.00393561	0.5284	ZNF114	163071
ENSG00000183166	46.7287	-4.96931	1.7285	-2.87492	0.00404124	0.5284	CALN1	83698
ENSG00000232023	4.47305	-5.35767	1.86158	-2.87803	0.00400173	0.5284	LINC01807	NA
ENSG00000235314	99.0226	-1.4907	0.518984	-2.87234	0.00407442	0.5284	LINC00957	NA
ENSG00000269921	9.84112	1.21953	0.423276	2.88116	0.0039621	0.5284	AC068620.2	NA
ENSG00000054179	55.3325	-4.64385	1.62456	-2.85854	0.00425601	0.54713	ENTPD2	954
ENSG00000175264	60.0414	-3.67006	1.28508	-2.85589	0.00429159	0.549305	CHST1	8534
ENSG00000234129	5.76973	1.60196	0.56134	2.85382	0.00431964	0.550501	AC073529.1	NA
ENSG00000095752	21.3377	-2.4411	0.85756	-2.84656	0.00441942	0.557225	IL11	3589
ENSG00000129675	704.048	1.99603	0.70102	2.84732	0.00440897	0.557225	ARHGEF6	9459
ENSG00000134516	269.886	-2.93433	1.03109	-2.84586	0.00442918	0.557225	DOCK2	1794
ENSG00000099246	1600.02	-0.793794	0.279095	-2.84418	0.00445266	0.557795	RAB18	22931
ENSG00000110756	2250.04	0.759877	0.26758	2.83981	0.00451402	0.563086	HPS5	11234
ENSG00000185250	33.1181	-1.80134	0.635313	-2.83536	0.00457746	0.563832	PPIL6	285755
ENSG00000185640	18.2051	-5.61237	1.97858	-2.83656	0.00456028	0.563832	KRT79	338785
ENSG00000225614	19.9302	-3.49734	1.23242	-2.83778	0.00454284	0.563832	ZNF469	84627
ENSG00000050555	123.576	2.29354	0.813372	2.81979	0.00480556	0.566956	LAMC3	10319
ENSG00000100604	7.48348	3.27318	1.16008	2.8215	0.00477997	0.566956	CHGA	1113
ENSG00000147255	9.33308	-5.13474	1.81885	-2.82307	0.00475655	0.566956	IGSF1	3547
ENSG00000162878	268.789	2.15505	0.764424	2.81918	0.00481467	0.566956	PKDCC	91461
ENSG00000171208	1018.64	-2.31027	0.817859	-2.82478	0.00473129	0.566956	NETO2	81831
ENSG00000204241	13.2515	-3.56714	1.26166	-2.82734	0.00469363	0.566956	AP000911.1	100128239
ENSG00000222032	23.1051	-5.94996	2.10866	-2.82168	0.00477729	0.566956	AC112721.2	NA
ENSG00000223573	35.0906	2.92169	1.03293	2.82855	0.00467597	0.566956	TINCR	NA
ENSG00000243167	4.49049	2.42797	0.860818	2.82054	0.0047943	0.566956	RPS10P28	NA
ENSG00000258245	10.2385	-2.07206	0.732194	-2.82993	0.00465585	0.566956	RPL10P13	NA
ENSG00000091592	194.759	-2.6828	0.953443	-2.8138	0.00489594	0.568092	NLRP1	22861
ENSG00000133110	5590.43	3.37263	1.19917	2.81246	0.00491637	0.568092	POSTN	10631
ENSG00000139263	498.121	1.33029	0.472777	2.81378	0.00489633	0.568092	LRIG3	121227
ENSG00000184226	367.335	2.30399	0.819292	2.81217	0.0049208	0.568092	PCDH9	5101
ENSG00000231317	4.439	3.31494	1.1778	2.81452	0.00488501	0.568092	AC091812.1	NA
ENSG00000105707	51.7396	2.07781	0.739789	2.80865	0.00497493	0.569871	HPN	3249
ENSG00000112319	548.473	3.02759	1.0778	2.80904	0.00496902	0.569871	EYA4	2070
ENSG00000145536	50.6001	-3.09436	1.10324	-2.8048	0.00503478	0.573939	ADAMTS16	170690
ENSG00000146215	6.12312	-3.27394	1.16765	-2.80386	0.00504943	0.573939	CRIP3	401262
ENSG00000260062	18.0271	4.58365	1.6355	2.8026	0.0050693	0.573981	GOLGA2P11	NA
ENSG00000140839	5.62166	-2.41507	0.864073	-2.79498	0.00519028	0.574424	CLEC18B	497190
ENSG00000163995	28.7391	-3.32178	1.18813	-2.7958	0.00517709	0.574424	ABLIM2	84448
ENSG00000173227	6.50756	2.77538	0.990858	2.80098	0.0050947	0.574424	SYT12	91683
ENSG00000204365	3.09835	4.18382	1.4966	2.79555	0.0051811	0.574424	C10orf126	283080
ENSG00000205592	160.072	3.45881	1.23694	2.79626	0.00516973	0.574424	MUC19	NA
ENSG00000258992	4.51664	11.0276	3.9453	2.79512	0.00518811	0.574424	TSPY1	7258
ENSG00000122965	1278.68	0.641747	0.229783	2.79284	0.00522481	0.576079	RBM19	9904
ENSG00000151388	5.43469	4.77959	1.71358	2.78925	0.00528306	0.580328	ADAMTS12	81792
ENSG00000010327	25.2747	-3.11435	1.11764	-2.78655	0.00532722	0.580844	STAB1	23166
ENSG00000189431	9.23963	3.6175	1.29769	2.78764	0.00530942	0.580844	RASSF10	644943
ENSG00000154217	437.925	1.32496	0.475835	2.7845	0.00536099	0.58237	PITPNC1	26207
ENSG00000226747	5.228	-4.09371	1.47131	-2.78236	0.00539656	0.584078	AC007966.1	101927196
ENSG00000116774	439.566	-2.79272	1.0066	-2.7744	0.00553034	0.594189	OLFML3	56944
ENSG00000095932	15.4501	-3.63053	1.31071	-2.76989	0.00560747	0.595741	SMIM24	284422
ENSG00000107362	644.05	0.924496	0.33367	2.77069	0.0055937	0.595741	ABHD17B	51104
ENSG00000123700	60.7669	2.64699	0.955996	2.76883	0.00562573	0.595741	KCNJ2	3759
ENSG00000269069	23.0047	1.36883	0.49431	2.76918	0.00561974	0.595741	AC007842.1	NA
ENSG00000151465	1671.22	-0.580785	0.209866	-2.76741	0.00565043	0.596211	CDC123	8872
ENSG00000133863	87.3111	3.44543	1.24706	2.76285	0.00572984	0.600287	TEX15	56154
ENSG00000187866	488.598	0.727745	0.26334	2.76352	0.00571811	0.600287	FAM122A	116224
ENSG00000085563	108.148	3.05476	1.10798	2.75704	0.00583269	0.606744	ABCB1	5243
ENSG00000244682	838.999	-2.78042	1.00827	-2.75761	0.00582265	0.606744	FCGR2C	NA
ENSG00000172508	18.3292	-3.63763	1.32028	-2.7552	0.0058657	0.60803	CARNS1	57571
ENSG00000107897	988.362	-0.841501	0.306004	-2.74997	0.00596013	0.61565	ACBD5	91452
ENSG00000162711	14.6917	-2.81515	1.02417	-2.7487	0.00598321	0.615873	NLRP3	114548
ENSG00000138735	92.6674	1.72018	0.626679	2.74491	0.00605269	0.618699	PDE5A	8654
ENSG00000120322	33.4606	-3.1793	1.15928	-2.74249	0.0060976	0.619049	PCDHB8	56128
ENSG00000122012	6.11042	-4.04908	1.47696	-2.7415	0.00611597	0.619049	SV2C	22987
ENSG00000132386	6241.87	2.57627	0.940559	2.73909	0.00616101	0.619049	SERPINF1	5176
ENSG00000247157	24.2986	-2.26429	0.826192	-2.74064	0.00613198	0.619049	LINC01252	338817
ENSG00000267221	1.7315	2.58819	0.944914	2.73907	0.00616126	0.619049	C17orf113	201181
ENSG00000101255	1653.74	1.00029	0.366084	2.7324	0.00628747	0.625327	TRIB3	57761
ENSG00000103415	967.797	-0.569154	0.208259	-2.73292	0.00627757	0.625327	HMOX2	3163
ENSG00000141506	35.7937	2.76984	1.01352	2.7329	0.00627801	0.625327	PIK3R5	23533
ENSG00000141068	312.377	1.39782	0.512459	2.72767	0.00637833	0.630207	KSR1	8844
ENSG00000182256	42.5901	3.3059	1.21201	2.72762	0.00637935	0.630207	GABRG3	2567
ENSG00000153774	1152.11	-0.906792	0.332882	-2.72406	0.00644842	0.632783	CFDP1	10428
ENSG00000250508	20.2321	3.81212	1.39895	2.72498	0.00643048	0.632783	AP000808.1	105369364
ENSG00000056558	2048.8	-2.16678	0.796967	-2.71878	0.00655233	0.63716	TRAF1	7185
ENSG00000153060	32.742	-3.36875	1.24059	-2.71545	0.00661868	0.63716	TEKT5	146279
ENSG00000157103	56.0926	-4.76219	1.75527	-2.71308	0.00666617	0.63716	SLC6A1	6529
ENSG00000165731	3.92428	-2.59665	0.956037	-2.71606	0.00660647	0.63716	RET	5979
ENSG00000173530	8.68867	7.16672	2.64137	2.71326	0.00666241	0.63716	TNFRSF10D	8793
ENSG00000188931	2.32219	-2.5417	0.936803	-2.71316	0.00666443	0.63716	CFAP126	257177
ENSG00000260141	9.98492	4.19003	1.54057	2.71979	0.0065323	0.63716	AC145350.2	NA
ENSG00000261812	224.693	2.8127	1.03491	2.71782	0.00657135	0.63716	TUBB8P7	NA
ENSG00000163017	63.9822	-2.57526	0.949918	-2.71103	0.00670737	0.639024	ACTG2	72
ENSG00000180346	201.824	1.18635	0.438038	2.70833	0.00676221	0.64217	TIGD2	166815
ENSG00000261143	8.10225	-3.27788	1.21097	-2.70681	0.00679329	0.643047	ADAMTS7P3	NA
ENSG00000235884	53.5437	-3.06421	1.13327	-2.70387	0.0068537	0.646686	LINC00941	NA
ENSG00000166455	28.2695	-0.795151	0.294448	-2.70048	0.0069239	0.647088	C16orf46	123775
ENSG00000170370	7.41271	10.6543	3.9453	2.7005	0.00692364	0.647088	EMX2	2018
ENSG00000187240	750.314	-0.939446	0.347677	-2.70207	0.00689101	0.647088	DYNC2H1	79659
ENSG00000085117	463.178	-1.96394	0.728459	-2.69602	0.00701731	0.647738	CD82	3732
ENSG00000105997	172.731	2.74169	1.01697	2.69595	0.00701887	0.647738	HOXA3	3200
ENSG00000134376	250.573	3.34261	1.23951	2.69671	0.00700286	0.647738	CRB1	23418
ENSG00000198952	5198.13	0.685961	0.254281	2.69765	0.00698316	0.647738	SMG5	23381
ENSG00000229124	89.3731	-1.19286	0.443539	-2.68942	0.00715771	0.654397	VIM-AS1	100507347
ENSG00000249258	4.38359	2.58533	0.96097	2.69034	0.00713803	0.654397	AC079193.2	NA
ENSG00000100191	137.007	3.27273	1.21826	2.68639	0.00722293	0.656297	SLC5A4	6527
ENSG00000135318	681.636	-2.80675	1.04521	-2.68535	0.00724537	0.656297	NT5E	4907
ENSG00000251011	4.96553	-6.08535	2.26595	-2.68556	0.00724074	0.656297	TMEM108-AS1	101927455
ENSG00000185774	13.2664	3.45077	1.28647	2.68236	0.00731055	0.66017	KCNIP4	80333
ENSG00000109705	30.876	2.50541	0.934754	2.68029	0.00735586	0.660211	NKX3-2	579
ENSG00000165959	871.968	1.09125	0.407134	2.68033	0.00735491	0.660211	CLMN	79789
ENSG00000106006	32.538	2.34524	0.87641	2.67596	0.0074516	0.666771	HOXA6	3203
ENSG00000130165	792.889	-0.530773	0.198581	-2.67283	0.00752147	0.668956	ELOF1	84337
ENSG00000159618	15.0399	-4.61911	1.7276	-2.67372	0.00750161	0.668956	ADGRG5	221188
ENSG00000128713	6.76273	3.81202	1.42761	2.67022	0.00758022	0.670965	HOXD11	3237
ENSG00000213062	93.3046	1.49514	0.560019	2.6698	0.00758964	0.670965	AL021068.1	NA
ENSG00000070950	825.374	-0.636494	0.238769	-2.66573	0.00768206	0.677102	RAD18	56852
ENSG00000082212	1335.16	-0.757315	0.284415	-2.66271	0.0077514	0.680615	ME2	4200
ENSG00000197465	23.3064	5.77038	2.1677	2.66198	0.00776816	0.680615	GYPE	2996
ENSG00000055955	6.45185	-1.89733	0.713435	-2.65943	0.00782721	0.681732	ITIH4	3700
ENSG00000230314	11.2004	-2.91659	1.09638	-2.66019	0.00780968	0.681732	ELOVL2-AS1	NA
ENSG00000164099	174.971	2.71696	1.02253	2.65709	0.00788175	0.684456	PRSS12	8492
ENSG00000006327	821.585	-1.74958	0.65918	-2.65417	0.00795039	0.685393	TNFRSF12A	51330
ENSG00000077009	41.2613	3.17576	1.19764	2.65169	0.00800894	0.685393	NMRK2	27231
ENSG00000114023	1488.3	-0.787011	0.29677	-2.65192	0.00800348	0.685393	FAM162A	26355
ENSG00000170819	23.0917	3.47775	1.30995	2.65488	0.00793376	0.685393	BFSP2	8419
ENSG00000225345	5.24097	4.6112	1.73863	2.6522	0.00799688	0.685393	SNX18P3	NA
ENSG00000163823	106.126	-4.49355	1.69738	-2.64735	0.00811252	0.692245	CCR1	1230
ENSG00000253953	49.767	2.10761	0.797151	2.64393	0.0081949	0.697253	PCDHGB4	8641
ENSG00000267757	18.4813	-1.61736	0.61201	-2.6427	0.0082247	0.697772	EML2-AS1	100287177
ENSG00000125875	2904.67	0.654262	0.247725	2.64109	0.00826405	0.698911	TBC1D20	128637
ENSG00000251056	2.09534	2.2782	0.862888	2.6402	0.0082856	0.698911	ANKRD20A17P	NA
ENSG00000105647	62.8209	-1.13568	0.430416	-2.63856	0.00832589	0.700303	PIK3R2	5296
ENSG00000143344	677.066	1.2039	0.457306	2.6326	0.00847343	0.708057	RGL1	23179
ENSG00000174827	5.84915	-2.00704	0.762574	-2.63193	0.00849024	0.708057	PDZK1	5174
ENSG00000270127	26.4373	-1.37736	0.523222	-2.63246	0.00847682	0.708057	AC027020.2	NA
ENSG00000149305	2.25907	3.31494	1.26035	2.63017	0.00853427	0.709718	HTR3B	9177
ENSG00000145861	15.3978	1.61572	0.615592	2.62467	0.00867337	0.719254	C1QTNF2	114898
ENSG00000145075	4.36134	2.7898	1.06357	2.62306	0.00871437	0.720624	CCDC39	101928882
ENSG00000145075	4.36134	2.7898	1.06357	2.62306	0.00871437	0.720624	CCDC39	339829
ENSG00000057019	4148.64	-1.47052	0.56163	-2.61831	0.00883659	0.722612	DCBLD2	131566
ENSG00000111186	23.399	-3.358	1.28219	-2.61895	0.00882019	0.722612	WNT5B	81029
ENSG00000131771	18.651	2.94403	1.12351	2.62039	0.00878296	0.722612	PPP1R1B	84152
ENSG00000248334	26.4099	3.03416	1.1584	2.61926	0.00881206	0.722612	WHAMMP2	NA
ENSG00000133665	22.6306	-3.65197	1.3959	-2.61622	0.00889102	0.724393	DYDC2	84332
ENSG00000185710	6.55924	3.26556	1.2485	2.61558	0.00890758	0.724393	SMG1P4	NA
ENSG00000071282	638.477	-0.934951	0.357725	-2.6136	0.00895927	0.726589	LMCD1	29995
ENSG00000087494	88.1656	-2.73492	1.04759	-2.61068	0.00903628	0.728819	PTHLH	5744
ENSG00000110148	2.35343	-3.81571	1.46124	-2.61129	0.00902023	0.728819	CCKBR	887
ENSG00000088727	159.701	-0.700842	0.268927	-2.60607	0.00915878	0.734753	KIF9	64147
ENSG00000141434	0.930699	-2.64974	1.01714	-2.6051	0.00918473	0.734753	MEP1B	4225
ENSG00000230844	176.473	0.674762	0.258972	2.60554	0.00917299	0.734753	ZNF674-AS1	401588
ENSG00000137225	23.6749	-2.48151	0.953435	-2.60271	0.00924911	0.737898	CAPN11	11131
ENSG00000088538	47.4611	-2.96245	1.13949	-2.59981	0.00932748	0.740378	DOCK3	1795
ENSG00000103145	441.345	-0.923172	0.355233	-2.59878	0.00935563	0.740378	HCFC1R1	54985
ENSG00000147257	288.832	2.21763	0.853293	2.59891	0.00935216	0.740378	GPC3	2719
ENSG00000224004	24.8401	-0.901188	0.34693	-2.5976	0.00938768	0.740922	ATP5C1P1	NA
ENSG00000111371	1651.5	3.11781	1.20228	2.59325	0.00950745	0.745011	SLC38A1	81539
ENSG00000156049	144.785	-3.58388	1.38265	-2.59205	0.00954071	0.745011	GNA14	9630
ENSG00000197471	27.0775	-3.20706	1.23702	-2.59257	0.00952624	0.745011	SPN	105369247
ENSG00000197471	27.0775	-3.20706	1.23702	-2.59257	0.00952624	0.745011	SPN	6693
ENSG00000227544	8.86672	3.44379	1.32738	2.59442	0.00947513	0.745011	AC018647.1	NA
ENSG00000225930	10.249	3.38842	1.30902	2.58852	0.00963903	0.748716	LINC02249	26082
ENSG00000237094	9.82528	1.65544	0.639429	2.58894	0.00962717	0.748716	AL732372.2	NA
ENSG00000186487	6.7049	-4.98725	1.92985	-2.58427	0.00975847	0.755999	MYT1L	23040
ENSG00000140519	31.061	2.36291	0.914763	2.58309	0.00979196	0.75656	RHCG	51458
ENSG00000260947	45.4263	4.36618	1.69087	2.58221	0.0098171	0.75656	AL356489.2	NA
ENSG00000197410	10.7396	4.08023	1.58138	2.58017	0.00987515	0.757069	DCHS2	54798
ENSG00000229921	8.36419	4.16066	1.61227	2.58061	0.00986248	0.757069	KIF25-AS1	100505879
ENSG00000255314	1.10515	2.91919	1.13185	2.57913	0.00990487	0.757375	AC024475.4	101928894
ENSG00000068305	3316.95	0.65368	0.253751	2.57607	0.00999303	0.758874	MEF2A	4205
ENSG00000139540	1.88105	-2.57019	0.999203	-2.57224	0.0101044	0.758874	SLC39A5	283375
ENSG00000156206	50.5995	2.5203	0.97926	2.57368	0.0100623	0.758874	CFAP161	161502
ENSG00000160746	840.457	-0.807438	0.314158	-2.57016	0.010165	0.758874	ANO10	55129
ENSG00000184564	139.324	2.89848	1.1265	2.573	0.010082	0.758874	SLITRK6	84189
ENSG00000223799	2.18399	-2.13386	0.828128	-2.57673	0.00997407	0.758874	IL10RB-AS1	NA
ENSG00000235545	10.5136	1.19683	0.465766	2.56959	0.0101819	0.758874	AC103923.1	NA
ENSG00000235912	21.1034	-0.677197	0.263344	-2.57153	0.0101249	0.758874	AL031729.1	NA
ENSG00000257176	39.1153	1.47477	0.573936	2.56958	0.0101823	0.758874	AC009318.1	100506606
ENSG00000269976	2.32702	-2.99017	1.16198	-2.57335	0.010072	0.758874	AC012065.3	NA
ENSG00000123144	1600.26	-0.620454	0.241565	-2.56848	0.0102146	0.759365	TRIR	79002
ENSG00000135298	15.9373	5.32511	2.07753	2.56319	0.0103715	0.759991	ADGRB3	577
ENSG00000149256	56.6559	-2.89138	1.12727	-2.56494	0.0103195	0.759991	TENM4	26011
ENSG00000164989	205.24	1.82836	0.713376	2.56298	0.0103779	0.759991	CCDC171	203238
ENSG00000237499	17.9372	-1.34944	0.526118	-2.56491	0.0103203	0.759991	AL357060.2	100130476
ENSG00000251350	23.0471	3.05929	1.19312	2.56412	0.0103437	0.759991	LINC02475	100506827
ENSG00000066248	3.61974	2.99209	1.16845	2.56073	0.0104453	0.761136	NGEF	25791
ENSG00000165140	32.9496	-3.58618	1.40011	-2.56135	0.0104265	0.761136	FBP1	2203
ENSG00000136758	4280.13	-0.649162	0.253846	-2.55731	0.0105485	0.762992	YME1L1	10730
ENSG00000155974	122.488	2.7338	1.06886	2.55768	0.0105373	0.762992	GRIP1	23426
ENSG00000225931	39.5754	1.83718	0.718282	2.55774	0.0105354	0.762992	AL139246.2	NA
ENSG00000187416	37.2795	2.7872	1.09136	2.55389	0.0106528	0.766766	LHFPL3	375612
ENSG00000250130	3.22806	-1.97277	0.772374	-2.55416	0.0106443	0.766766	AC090519.1	NA
ENSG00000124440	34.3156	3.60674	1.41617	2.54683	0.0108706	0.767597	HIF3A	64344
ENSG00000139351	21.6021	-1.84432	0.723892	-2.54778	0.010841	0.767597	SYCP3	50511
ENSG00000153993	413.481	2.15137	0.844777	2.54668	0.0108755	0.767597	SEMA3D	223117
ENSG00000154079	243.55	-1.05069	0.412343	-2.54809	0.0108315	0.767597	SDHAF4	135154
ENSG00000167291	5763.21	0.769698	0.301921	2.54933	0.010793	0.767597	TBC1D16	125058
ENSG00000179455	82.2849	-4.30878	1.69283	-2.54531	0.0109181	0.767597	MKRN3	7681
ENSG00000184669	6.01527	-5.06856	1.98897	-2.54834	0.0108238	0.767597	OR7E14P	NA
ENSG00000215424	169.595	0.968309	0.380356	2.5458	0.0109029	0.767597	MCM3AP-AS1	114044
ENSG00000231023	53.8871	3.05613	1.20119	2.54425	0.0109511	0.767597	LINC00326	NA
ENSG00000255622	5.31067	-4.5644	1.79371	-2.54467	0.0109382	0.767597	PCDHB17P	NA
ENSG00000261857	2808.48	-1.98526	0.779643	-2.54636	0.0108851	0.767597	MIA	8190
ENSG00000078053	5.83157	-3.11375	1.22823	-2.53515	0.0112399	0.770362	AMPH	273
ENSG00000119888	9.32797	-2.43486	0.960003	-2.5363	0.011203	0.770362	EPCAM	4072
ENSG00000124920	255.481	2.05674	0.811824	2.53348	0.0112936	0.770362	MYRF	745
ENSG00000131051	7634.27	0.432521	0.170359	2.53888	0.0111208	0.770362	RBM39	9584
ENSG00000144136	5258.12	-1.48997	0.58617	-2.54188	0.0110257	0.770362	SLC20A1	6574
ENSG00000147251	422.993	1.62623	0.641849	2.53367	0.0112874	0.770362	DOCK11	139818
ENSG00000158270	22.2959	2.72274	1.07395	2.53526	0.0112365	0.770362	COLEC12	81035
ENSG00000172543	6.04418	-2.00609	0.791437	-2.53475	0.0112529	0.770362	CTSW	1521
ENSG00000172765	556.354	-0.424962	0.167402	-2.53857	0.0111306	0.770362	TMCC1	23023
ENSG00000226812	16.928	2.11018	0.833031	2.53314	0.0113046	0.770362	AL117382.1	NA
ENSG00000234883	29.0404	-3.87157	1.52673	-2.53586	0.0112173	0.770362	MIR155HG	114614
ENSG00000255504	4.25341	-5.29806	2.09002	-2.53494	0.0112467	0.770362	AP001533.1	NA
ENSG00000151092	1136.63	-0.535308	0.211476	-2.5313	0.0113642	0.772632	NGLY1	55768
ENSG00000049540	11.2584	4.07502	1.61488	2.52342	0.0116221	0.77506	ELN	2006
ENSG00000123066	2348.9	0.623896	0.247639	2.51938	0.0117562	0.77506	MED13L	23389
ENSG00000130779	3021.89	0.615031	0.243515	2.52564	0.0115489	0.77506	CLIP1	6249
ENSG00000144488	12.4182	-3.43515	1.36345	-2.51946	0.0117536	0.77506	ESPNL	339768
ENSG00000147606	22.2293	2.08192	0.824948	2.5237	0.0116127	0.77506	SLC26A7	115111
ENSG00000154589	372.182	1.79285	0.710328	2.52397	0.0116038	0.77506	LY96	23643
ENSG00000154783	5.85884	-2.48031	0.984477	-2.51942	0.0117549	0.77506	FGD5	152273
ENSG00000168906	10317.7	0.482663	0.191005	2.52696	0.0115054	0.77506	MAT2A	4144
ENSG00000173662	7.98029	2.99335	1.1883	2.51901	0.0117685	0.77506	TAS1R1	80835
ENSG00000180667	1409.69	1.26433	0.500646	2.52539	0.0115571	0.77506	YOD1	55432
ENSG00000203668	2553.23	1.10622	0.43737	2.52926	0.0114302	0.77506	CHML	1122
ENSG00000224141	12.8479	-4.44192	1.7605	-2.5231	0.0116324	0.77506	MIR548XHG	NA
ENSG00000230510	9.30761	-1.4941	0.592408	-2.52208	0.0116663	0.77506	PPP5D1	100506012
ENSG00000261121	16.4169	2.45831	0.974973	2.52142	0.0116883	0.77506	LINC02473	107986266
ENSG00000143494	31.7372	2.85571	1.13488	2.51631	0.011859	0.776892	VASH2	79805
ENSG00000237223	2.72618	3.36173	1.33561	2.51701	0.0118355	0.776892	SULT1C2P1	151234
ENSG00000254910	6.05574	1.42569	0.566689	2.51582	0.0118754	0.776892	AC136475.2	NA
ENSG00000072818	7.87067	-1.99992	0.796101	-2.51215	0.0119999	0.777083	ACAP1	9744
ENSG00000154263	65.5569	1.41533	0.562914	2.51429	0.0119271	0.777083	ABCA10	10349
ENSG00000169567	4080.6	-0.643388	0.256032	-2.51292	0.0119737	0.777083	HINT1	3094
ENSG00000170178	8.60501	1.91001	0.760402	2.51184	0.0120104	0.777083	HOXD12	3238
ENSG00000227486	6.20562	-1.95272	0.777168	-2.51261	0.0119841	0.777083	AL445472.1	NA
ENSG00000008394	491.99	2.81287	1.12201	2.50699	0.0121765	0.781599	MGST1	4257
ENSG00000107518	386.587	1.96576	0.784597	2.50543	0.0122302	0.781599	ATRNL1	26033
ENSG00000153132	137.587	2.79019	1.11497	2.50247	0.012333	0.781599	CLGN	1047
ENSG00000165629	4830.49	-0.53773	0.214761	-2.50385	0.0122849	0.781599	ATP5C1	509
ENSG00000173376	43.791	3.63787	1.45197	2.50547	0.0122288	0.781599	NDNF	79625
ENSG00000213123	76.0011	-1.4974	0.597591	-2.50573	0.0122199	0.781599	TCTEX1D2	255758
ENSG00000237406	5.60619	-1.65409	0.660723	-2.50346	0.0122985	0.781599	NDUFA9P1	NA
ENSG00000241553	1835.39	-0.523189	0.208575	-2.5084	0.0121281	0.781599	ARPC4	10093
ENSG00000248079	10.1964	-2.26719	0.906112	-2.50211	0.0123456	0.781599	DPH6-AS1	100507466
ENSG00000266934	9.54959	1.88784	0.754335	2.50265	0.0123267	0.781599	AC005746.1	NA
ENSG00000070808	53.974	-2.23584	0.895053	-2.49799	0.0124898	0.78273	CAMK2A	815
ENSG00000088305	209.674	0.713819	0.285933	2.49646	0.012544	0.78273	DNMT3B	1789
ENSG00000092871	303.224	-1.01948	0.40784	-2.4997	0.0124298	0.78273	RFFL	117584
ENSG00000118777	62.2769	1.83958	0.737004	2.49602	0.0125595	0.78273	ABCG2	9429
ENSG00000125841	1271.9	0.609697	0.244122	2.49751	0.0125069	0.78273	NRSN2	80023
ENSG00000235128	5.45069	1.74606	0.698991	2.49796	0.0124909	0.78273	AC013474.1	NA
ENSG00000259820	894.026	0.842522	0.33761	2.49555	0.0125762	0.78273	AC083843.2	NA
ENSG00000170846	383.19	-0.815131	0.326875	-2.49371	0.0126417	0.783494	AC093323.1	NA
ENSG00000186510	34.0339	2.5362	1.01689	2.49406	0.012629	0.783494	CLCNKA	1187
ENSG00000145824	40.4656	4.2644	1.71508	2.48641	0.0129039	0.792076	CXCL14	9547
ENSG00000176092	3.33387	3.24713	1.30472	2.48876	0.0128191	0.792076	CRYBG2	55057
ENSG00000178723	7.54584	1.8503	0.744253	2.48611	0.0129147	0.792076	GLULP4	NA
ENSG00000248724	2.94012	-3.74206	1.50481	-2.48673	0.0128922	0.792076	NPHP3-AS1	348808
ENSG00000250133	2.31302	3.36941	1.35439	2.48777	0.0128547	0.792076	HOXC-AS2	100874364
ENSG00000134242	2.25203	-2.58988	1.04258	-2.4841	0.0129878	0.794487	PTPN22	26191
ENSG00000139219	70.8791	1.97016	0.793286	2.48355	0.013008	0.794487	COL2A1	1280
ENSG00000164879	5.98252	-2.40635	0.969292	-2.48259	0.0130431	0.794984	CA3	761
ENSG00000180353	64.7357	2.44108	0.984096	2.48053	0.0131188	0.797945	HCLS1	3059
ENSG00000124749	2.18304	3.41187	1.376	2.47955	0.0131547	0.798475	COL21A1	81578
ENSG00000008513	2666.96	1.16464	0.472434	2.46519	0.013694	0.806679	ST3GAL1	6482
ENSG00000108556	23.1407	-1.9674	0.795692	-2.47256	0.0134149	0.806679	CHRNE	1145
ENSG00000108846	16.7504	-3.22005	1.30592	-2.46573	0.0136733	0.806679	ABCC3	8714
ENSG00000110911	3950.19	0.776704	0.315639	2.46074	0.0138653	0.806679	SLC11A2	4891
ENSG00000111799	1480	-2.25728	0.917231	-2.46098	0.013856	0.806679	COL12A1	1303
ENSG00000132464	1.74866	3.40697	1.38381	2.46203	0.0138152	0.806679	ENAM	10117
ENSG00000135821	5172.75	2.08298	0.841901	2.47414	0.0133556	0.806679	GLUL	2752
ENSG00000154274	350.676	1.51977	0.617075	2.46286	0.0137834	0.806679	C4orf19	55286
ENSG00000159374	42.354	-2.46239	0.996305	-2.47152	0.0134538	0.806679	M1AP	130951
ENSG00000167447	969.355	0.464475	0.188367	2.4658	0.0136706	0.806679	SMG8	55181
ENSG00000167723	81.8906	-2.23625	0.908567	-2.46129	0.0138439	0.806679	TRPV3	162514
ENSG00000169994	3.01608	-2.92961	1.18571	-2.47077	0.0134823	0.806679	MYO7B	4648
ENSG00000182326	282.71	2.1251	0.860095	2.47078	0.013482	0.806679	C1S	716
ENSG00000188517	245.45	1.86538	0.755848	2.46793	0.0135898	0.806679	COL25A1	84570
ENSG00000213033	6.10289	1.68939	0.686151	2.46212	0.0138118	0.806679	AURKAPS1	NA
ENSG00000213977	425.231	-0.892661	0.361565	-2.46888	0.0135537	0.806679	TAX1BP3	30851
ENSG00000231738	15.9014	2.31817	0.940676	2.46436	0.0137258	0.806679	TSPAN19	144448
ENSG00000238228	9.09657	-1.6179	0.655943	-2.46652	0.0136434	0.806679	OR7E7P	NA
ENSG00000244617	31.5886	-1.52586	0.619378	-2.46353	0.0137575	0.806679	ASPRV1	151516
ENSG00000255346	260.329	-2.85327	1.15404	-2.47243	0.0134199	0.806679	NOX5	79400
ENSG00000266066	34.6544	-1.24754	0.505194	-2.46943	0.0135328	0.806679	POLRMTP1	NA
ENSG00000059915	49.327	-1.56823	0.637827	-2.45871	0.0139437	0.808825	PSD	5662
ENSG00000133454	45.3709	-4.0243	1.63698	-2.45837	0.0139571	0.808825	MYO18B	84700
ENSG00000225131	36.6186	-0.845657	0.344126	-2.4574	0.0139945	0.809399	PSME2P2	NA
ENSG00000179141	1.77977	-2.32366	0.946122	-2.45598	0.0140501	0.811022	MTUS2-AS1	NA
ENSG00000196668	39.7127	1.76282	0.718306	2.45414	0.0141223	0.813593	LINC00173	100287569
ENSG00000135517	4.12737	-1.9617	0.799824	-2.45266	0.0141803	0.815341	MIP	4284
ENSG00000105131	4.52431	-2.22532	0.908122	-2.45047	0.014267	0.817134	EPHX3	79852
ENSG00000268621	40.412	-3.74782	1.52902	-2.45113	0.014241	0.817134	IGFL2-AS1	NA
ENSG00000174807	12.5955	4.16962	1.70292	2.44851	0.0143448	0.819991	CD248	57124
ENSG00000184368	173.729	2.52964	1.03407	2.4463	0.0144329	0.82343	MAP7D2	256714
ENSG00000004478	2975.14	-0.657724	0.269162	-2.4436	0.0145415	0.824428	FKBP4	2288
ENSG00000101158	3918.03	0.501362	0.205336	2.44167	0.0146196	0.824428	NELFCD	51497
ENSG00000120370	657.257	0.673814	0.276232	2.4393	0.0147158	0.824428	GORAB	92344
ENSG00000134020	4.96518	-2.94867	1.20718	-2.44261	0.0145814	0.824428	PEBP4	157310
ENSG00000172322	5.61492	6.38305	2.61587	2.44013	0.014682	0.824428	CLEC12A	160364
ENSG00000196814	808.8	1.0727	0.438723	2.44506	0.0144827	0.824428	MVB12B	89853
ENSG00000225206	2.68824	-4.05756	1.66288	-2.44008	0.0146841	0.824428	MIR137HG	400765
ENSG00000229212	26.6139	1.3564	0.55584	2.44028	0.014676	0.824428	AC044860.1	NA
ENSG00000261599	36.7703	2.47665	1.01513	2.43974	0.0146977	0.824428	HERC2P8	NA
ENSG00000168517	193.436	-0.98944	0.406038	-2.43682	0.0148172	0.827709	HEXIM2	124790
ENSG00000130518	55.1863	-1.768	0.726576	-2.43334	0.0149604	0.828308	KIAA1683	80726
ENSG00000139800	13.4459	4.7857	1.96563	2.43469	0.0149044	0.828308	ZIC5	85416
ENSG00000151500	568.203	-0.619224	0.25437	-2.43434	0.0149189	0.828308	THYN1	29087
ENSG00000154258	119.06	2.23479	0.91751	2.43571	0.0148627	0.828308	ABCA9	10350
ENSG00000214617	158.39	2.24347	0.922046	2.43314	0.0149686	0.828308	SLC6A10P	386757
ENSG00000109501	413.482	-0.762682	0.313641	-2.4317	0.0150281	0.830041	WFS1	7466
ENSG00000187959	2.77019	2.93072	1.20602	2.43008	0.0150953	0.832193	CPSF4L	642843
ENSG00000197769	20.6005	2.2048	0.907963	2.42829	0.0151701	0.834753	MAP1LC3C	440738
ENSG00000063978	1835.68	-0.499947	0.20615	-2.42516	0.0153017	0.838014	RNF4	6047
ENSG00000080007	16.1544	5.76889	2.3781	2.42585	0.0152727	0.838014	DDX43	55510
ENSG00000134343	57.7918	-2.85195	1.1762	-2.42471	0.0153207	0.838014	ANO3	63982
ENSG00000244119	19.4433	-1.45192	0.598935	-2.42417	0.0153432	0.838014	PDCL3P4	NA
ENSG00000101425	4.93741	-3.25221	1.34449	-2.41892	0.0155669	0.838611	BPI	671
ENSG00000143971	589.191	0.4346	0.179441	2.42197	0.0154368	0.838611	ETAA1	54465
ENSG00000153832	67.7378	-1.17097	0.483841	-2.42016	0.0155136	0.838611	FBXO36	130888
ENSG00000171735	585.713	-0.552114	0.227994	-2.42161	0.0154518	0.838611	CAMTA1	23261
ENSG00000203697	1.25988	-2.88977	1.19265	-2.42298	0.0153936	0.838611	CAPN8	388743
ENSG00000213849	3.20852	-1.6595	0.685641	-2.42036	0.0155053	0.838611	AC104306.1	NA
ENSG00000238105	92.8232	1.547	0.639636	2.41856	0.0155821	0.838611	GOLGA2P5	55592
ENSG00000253552	44.5542	2.33678	0.965911	2.41925	0.0155526	0.838611	HOXA-AS2	NA
ENSG00000157214	93.0032	2.68504	1.11058	2.41769	0.0156194	0.839086	STEAP2	261729
ENSG00000013288	1043.43	-0.872392	0.361759	-2.41153	0.0158859	0.839488	MAN2B2	23324
ENSG00000033030	778.423	0.44614	0.184596	2.41684	0.0156557	0.839488	ZCCHC8	55596
ENSG00000068137	272.949	-0.893141	0.370206	-2.41255	0.0158413	0.839488	PLEKHH3	79990
ENSG00000073711	655.53	-0.790114	0.328538	-2.40494	0.0161752	0.839488	PPP2R3A	5523
ENSG00000082146	1649.13	0.780551	0.325149	2.4006	0.0163683	0.839488	STRADB	55437
ENSG00000099194	13200.3	1.10637	0.458808	2.4114	0.0158916	0.839488	SCD	6319
ENSG00000104332	7798.19	2.40794	1.00298	2.40078	0.01636	0.839488	SFRP1	6422
ENSG00000112782	5.32394	-2.36525	0.984404	-2.40273	0.0162734	0.839488	CLIC5	53405
ENSG00000120093	339.48	1.40639	0.584546	2.40595	0.0161303	0.839488	HOXB3	3213
ENSG00000146453	21.2575	3.79291	1.57988	2.40075	0.0163613	0.839488	PNLDC1	154197
ENSG00000147155	235.991	0.918344	0.381846	2.40502	0.0161718	0.839488	EBP	10682
ENSG00000150093	12374.9	-0.998333	0.413949	-2.41173	0.015877	0.839488	ITGB1	3688
ENSG00000152804	298.192	1.97459	0.822501	2.40071	0.0163631	0.839488	HHEX	3087
ENSG00000154721	3.67943	-2.11066	0.877606	-2.40502	0.0161715	0.839488	JAM2	58494
ENSG00000164949	517.78	-2.20202	0.913071	-2.41166	0.0158799	0.839488	GEM	2669
ENSG00000168818	831.985	-0.468293	0.194908	-2.40264	0.0162774	0.839488	STX18	53407
ENSG00000178722	4.96329	2.73816	1.13596	2.41044	0.0159331	0.839488	C5orf64	285668
ENSG00000186153	182.545	-0.912771	0.380029	-2.40185	0.0163125	0.839488	WWOX	51741
ENSG00000197632	15.8302	-2.69363	1.1201	-2.40482	0.0161803	0.839488	SERPINB2	5055
ENSG00000204956	62.5509	-1.86866	0.776313	-2.4071	0.01608	0.839488	PCDHGA1	56114
ENSG00000221866	23.1449	-3.39271	1.4105	-2.40533	0.0161579	0.839488	PLXNA4	91584
ENSG00000230630	3.64333	4.42319	1.83681	2.40809	0.0160364	0.839488	DNM3OS	100628315
ENSG00000241170	11.7703	-1.42044	0.590951	-2.40365	0.0162325	0.839488	AP001992.1	NA
ENSG00000251537	2.12366	-4.27207	1.76945	-2.41435	0.0157632	0.839488	AC005324.3	NA
ENSG00000007516	63.5377	-1.88612	0.786305	-2.39872	0.0164527	0.840375	BAIAP3	8938
ENSG00000168685	5.57174	2.95291	1.23063	2.3995	0.0164175	0.840375	IL7R	3575
ENSG00000213160	220.681	1.32451	0.55227	2.3983	0.0164712	0.840375	KLHL23	151230
ENSG00000213160	220.681	1.32451	0.55227	2.3983	0.0164712	0.840375	KLHL23	100526832
ENSG00000235750	39.4956	-2.6637	1.11136	-2.39679	0.0165396	0.840949	KIAA0040	9674
ENSG00000264215	18.3029	1.0231	0.426757	2.39739	0.0165125	0.840949	AC126365.1	NA
ENSG00000122863	1119.85	-1.21705	0.508196	-2.39485	0.0166274	0.843953	CHST3	9469
ENSG00000230896	17.4891	-1.21721	0.50858	-2.39335	0.0166951	0.845934	AL604028.1	NA
ENSG00000108963	729.484	0.624669	0.261142	2.39207	0.0167537	0.847445	DPH1	1801
ENSG00000148053	59.9455	-2.80705	1.17389	-2.39123	0.0167922	0.847932	NTRK2	4915
ENSG00000260644	52.9062	1.69771	0.710423	2.38971	0.0168615	0.849975	HERC2P5	NA
ENSG00000204444	40.8194	-1.18848	0.497908	-2.38695	0.0169889	0.854931	APOM	55937
ENSG00000054690	5881.88	1.02501	0.430595	2.38046	0.0172912	0.857509	PLEKHH1	57475
ENSG00000073464	394.762	2.83045	1.18882	2.38089	0.017271	0.857509	CLCN4	1183
ENSG00000110031	699.627	-1.87101	0.786049	-2.38027	0.0173001	0.857509	LPXN	9404
ENSG00000123983	9807.24	0.791789	0.332225	2.38329	0.0171587	0.857509	ACSL3	2181
ENSG00000161203	8336.58	-0.43705	0.183736	-2.37869	0.0173743	0.857509	AP2M1	1173
ENSG00000162702	864.444	0.795016	0.33352	2.38371	0.0171389	0.857509	ZNF281	23528
ENSG00000170373	9.85213	-3.44985	1.44678	-2.3845	0.0171023	0.857509	CST1	1469
ENSG00000178951	481.606	-0.715871	0.300678	-2.38086	0.0172723	0.857509	ZBTB7A	51341
ENSG00000196405	405.436	2.08293	0.874813	2.381	0.0172655	0.857509	EVL	51466
ENSG00000204397	503.326	-2.20623	0.927864	-2.37775	0.0174187	0.857509	CARD16	114769
ENSG00000232021	155.066	-1.72045	0.722929	-2.37983	0.0173205	0.857509	LEF1-AS1	641518
ENSG00000232380	9.46803	1.2727	0.535147	2.37822	0.0173962	0.857509	ZDHHC20P4	NA
ENSG00000254560	11.1008	2.83664	1.19237	2.37899	0.0173602	0.857509	BBOX1-AS1	103695435
ENSG00000213411	5.77685	-1.95065	0.820947	-2.3761	0.0174968	0.858794	RBM22P2	NA
ENSG00000251199	5.3563	-5.78942	2.43666	-2.37596	0.0175032	0.858794	AC109830.1	NA
ENSG00000234629	4.73592	-1.29593	0.546009	-2.37346	0.0176225	0.863211	WDR82P1	NA
ENSG00000008300	480.085	-1.56988	0.661748	-2.37232	0.0176768	0.86443	CELSR3	1951
ENSG00000107242	113.604	3.3506	1.41377	2.36997	0.0177897	0.866222	PIP5K1B	8395
ENSG00000179873	32.487	-2.64777	1.11694	-2.37057	0.0177609	0.866222	NLRP11	204801
ENSG00000228839	1.40173	-3.31011	1.39684	-2.36972	0.0178017	0.866222	PIK3IP1-AS1	101929760
ENSG00000180071	34.667	3.64733	1.53989	2.36856	0.0178576	0.867508	ANKRD18A	253650
ENSG00000117360	1494.17	0.553251	0.233937	2.36496	0.018032	0.87384	PRPF3	9129
ENSG00000187017	62.6242	-2.35645	0.996534	-2.36465	0.0180473	0.87384	ESPN	83715
ENSG00000166860	549.038	0.670571	0.283825	2.36262	0.0181462	0.874778	ZBTB39	9880
ENSG00000170961	1059.87	1.78384	0.755249	2.36192	0.0181808	0.874778	HAS2	3037
ENSG00000178445	345.392	-2.55289	1.08041	-2.36288	0.0181336	0.874778	GLDC	2731
ENSG00000236714	36.2163	1.85639	0.786001	2.36182	0.0181855	0.874778	LINC01844	101926975
ENSG00000178826	51.4468	2.46537	1.04461	2.36008	0.0182709	0.87602	TMEM139	135932
ENSG00000186205	192.408	2.38827	1.01188	2.36022	0.0182639	0.87602	MARC1	64757
ENSG00000198221	20.4618	1.96143	0.831312	2.35944	0.0183025	0.87611	AFDN-DT	653483
ENSG00000165694	10.4624	3.52588	1.49496	2.35852	0.0183481	0.876447	FRMD7	90167
ENSG00000224729	9.93619	2.10906	0.89439	2.35809	0.0183691	0.876447	PCOLCE-AS1	100129845
ENSG00000103355	80.6209	2.55999	1.08732	2.35439	0.0185529	0.879517	PRSS33	260429
ENSG00000151023	9.83229	-2.13753	0.907583	-2.35519	0.0185134	0.879517	ENKUR	219670
ENSG00000251372	31.855	2.67855	1.13683	2.35617	0.0184647	0.879517	LINC00499	100874047
ENSG00000267454	28.9398	-2.17259	0.922546	-2.35499	0.0185231	0.879517	ZNF582-AS1	386758
ENSG00000088812	3708.05	0.458443	0.194842	2.3529	0.0186278	0.880351	ATRN	8455
ENSG00000129244	250.601	2.63653	1.12106	2.35182	0.0186816	0.880351	ATP1B2	482
ENSG00000169884	24.7863	2.9275	1.24518	2.35106	0.0187201	0.880351	WNT10B	7480
ENSG00000230267	109.356	1.36565	0.58085	2.35113	0.0187167	0.880351	HERC2P4	NA
ENSG00000255121	1.63905	-2.04661	0.870234	-2.35179	0.0186832	0.880351	AP003392.4	NA
ENSG00000166426	13.5185	-4.07361	1.73583	-2.34678	0.0189363	0.8891	CRABP1	1381
ENSG00000261794	7.11915	3.03234	1.29257	2.34598	0.0189773	0.889606	GOLGA8H	728498
ENSG00000256234	1.77796	-4.09481	1.74616	-2.34503	0.0190254	0.890442	AC022509.2	NA
ENSG00000160285	2613.3	1.10755	0.472577	2.34364	0.0190964	0.892348	LSS	4047
ENSG00000145358	212.646	3.09374	1.32105	2.34187	0.0191875	0.894489	DDIT4L	115265
ENSG00000151617	3.65249	3.01535	1.2884	2.34039	0.0192638	0.894489	EDNRA	1909
ENSG00000184220	902.312	-0.380342	0.162492	-2.34069	0.0192482	0.894489	CMSS1	84319
ENSG00000257218	542.197	0.540712	0.230949	2.34126	0.0192187	0.894489	GATC	283459
ENSG00000008516	3.46643	-2.62238	1.12161	-2.33805	0.0193847	0.896113	MMP25	64386
ENSG00000231588	1.22012	-2.04828	0.876102	-2.33795	0.0193901	0.896113	SHQ1P1	NA
ENSG00000260088	2.77705	-2.22855	0.953002	-2.33846	0.0193636	0.896113	AL445483.1	101929224
ENSG00000158764	17.9003	-2.43699	1.04322	-2.33603	0.0194896	0.898884	ITLN2	142683
ENSG00000234685	2.39896	2.04184	0.874216	2.33562	0.0195111	0.898884	NUS1P2	NA
ENSG00000162909	7694.07	-0.871009	0.37319	-2.33396	0.0195981	0.900074	CAPN2	824
ENSG00000235092	11.7247	-2.13169	0.913157	-2.33442	0.0195736	0.900074	ID2-AS1	100506299
ENSG00000206199	3.3917	3.09796	1.32891	2.3312	0.0197427	0.905304	ANKUB1	389161
ENSG00000138347	4.2736	2.20079	0.945447	2.32778	0.019924	0.912197	MYPN	84665
ENSG00000109943	1.88827	-2.86898	1.23515	-2.32277	0.0201914	0.913544	CRTAM	56253
ENSG00000124787	188.884	-0.83124	0.357281	-2.32657	0.0199882	0.913544	RPP40	10799
ENSG00000166592	6.09194	-2.60815	1.123	-2.32248	0.0202069	0.913544	RRAD	6236
ENSG00000167107	643.38	-1.33885	0.576039	-2.32423	0.0201133	0.913544	ACSF2	80221
ENSG00000196547	5142.91	0.81461	0.350841	2.32188	0.0202394	0.913544	MAN2A2	4122
ENSG00000202198	91.2535	-1.23035	0.529593	-2.32319	0.0201688	0.913544	7SK	NA
ENSG00000204070	919.271	0.522192	0.22464	2.32458	0.0200946	0.913544	SYS1	90196
ENSG00000213420	123.716	1.23891	0.533244	2.32334	0.020161	0.913544	GPC2	221914
ENSG00000260101	9.77884	-1.13109	0.486949	-2.32281	0.0201891	0.913544	AC008074.3	101927402
ENSG00000269343	319.123	0.781147	0.336494	2.32143	0.0202637	0.913544	ZNF587B	100293516
ENSG00000164749	19.4982	3.39741	1.46521	2.31873	0.0204097	0.918504	HNF4G	3174
ENSG00000225869	6.10384	-1.70354	0.734839	-2.31824	0.0204362	0.918504	AC008696.1	NA
ENSG00000174473	33.5277	2.55518	1.10354	2.31543	0.0205895	0.921316	GALNTL6	442117
ENSG00000196074	345.183	1.58873	0.686143	2.31545	0.0205886	0.921316	SYCP2	10388
ENSG00000197872	10.5939	2.78343	1.20215	2.31537	0.0205926	0.921316	FAM49A	81553
ENSG00000143162	2318.9	0.987518	0.426669	2.31449	0.0206411	0.922085	CREG1	8804
ENSG00000148057	88.7576	-1.16887	0.505188	-2.31374	0.0206822	0.922518	IDNK	414328
ENSG00000182447	27.888	4.05469	1.75433	2.31124	0.0208195	0.927239	OTOL1	131149
ENSG00000256293	12.5152	-0.867907	0.375665	-2.31032	0.0208705	0.928106	AC135279.2	NA
ENSG00000120049	234.565	-1.16098	0.503028	-2.30799	0.0209999	0.929521	KCNIP2	30819
ENSG00000197653	36.2166	-2.48504	1.07676	-2.30789	0.0210052	0.929521	DNAH10	196385
ENSG00000233461	129.895	-1.05491	0.457017	-2.30825	0.0209854	0.929521	AL445524.1	NA
ENSG00000270605	95.2744	-1.71993	0.745376	-2.30747	0.0210286	0.929521	AL353622.1	NA
ENSG00000069431	6.96078	3.29405	1.42863	2.30574	0.0211251	0.93099	ABCC9	10060
ENSG00000167103	12.0594	-1.37736	0.597333	-2.30585	0.0211192	0.93099	PIP5KL1	138429
ENSG00000180992	1046.33	-0.516793	0.224257	-2.30447	0.0211965	0.932742	MRPL14	64928
ENSG00000249286	11.6955	0.789362	0.342663	2.30361	0.0212446	0.93346	AMD1P3	NA
ENSG00000126264	2.21588	-1.59944	0.694606	-2.30266	0.021298	0.934414	HCST	10870
ENSG00000173156	27.208	-3.68212	1.59984	-2.30156	0.02136	0.93525	RHOD	29984
ENSG00000270091	12.8936	-1.28051	0.556455	-2.3012	0.0213806	0.93525	AC015726.1	NA
ENSG00000101898	38.7118	0.88713	0.385885	2.29895	0.0215077	0.936634	MCTS2P	NA
ENSG00000116141	168.768	2.71408	1.18045	2.29919	0.0214942	0.936634	MARK1	4139
ENSG00000257556	10.8379	-1.78497	0.776221	-2.29956	0.021473	0.936634	LINC02298	NA
ENSG00000102524	230.621	2.06638	0.899935	2.29614	0.0216677	0.939432	TNFSF13B	10673
ENSG00000151012	929.545	1.83789	0.800321	2.29644	0.0216506	0.939432	SLC7A11	23657
ENSG00000179603	3.9816	-4.76054	2.07316	-2.29627	0.0216603	0.939432	GRM8	2918
ENSG00000145777	5.45722	3.38584	1.4752	2.29517	0.0217231	0.940453	TSLP	85480
ENSG00000135643	29.6398	2.3771	1.03637	2.29368	0.0218089	0.940591	KCNMB4	27345
ENSG00000178814	102.382	2.64929	1.15476	2.29423	0.0217771	0.940591	OPLAH	26873
ENSG00000185862	52.5764	-2.2898	0.998407	-2.29345	0.0218222	0.940591	EVI2B	2124
ENSG00000112761	122.87	-4.51171	1.96803	-2.2925	0.0218767	0.941202	WISP3	8838
ENSG00000226327	5.21576	-1.29438	0.564714	-2.29209	0.0219003	0.941202	RPSAP49	NA
ENSG00000005102	4.97187	3.46745	1.51373	2.29067	0.0219826	0.94128	MEOX1	4222
ENSG00000106004	135.187	1.98382	0.867812	2.28601	0.0222538	0.94128	HOXA5	3202
ENSG00000134716	91.8726	1.95681	0.854568	2.28982	0.0220315	0.94128	CYP2J2	1573
ENSG00000139323	607.495	0.945947	0.413372	2.28837	0.0221161	0.94128	POC1B	282809
ENSG00000144893	44.7816	2.15414	0.940666	2.29002	0.0220201	0.94128	MED12L	116931
ENSG00000145220	812.973	-0.457445	0.200001	-2.28722	0.0221832	0.94128	LYAR	55646
ENSG00000154269	13.2166	1.13046	0.493357	2.29137	0.0219421	0.94128	ENPP3	5169
ENSG00000187808	4.71613	-3.05518	1.33525	-2.2881	0.0221315	0.94128	SOWAHD	347454
ENSG00000259972	14.5266	-1.40381	0.61395	-2.28653	0.0222235	0.94128	AC009120.2	NA
ENSG00000265702	13.0086	-3.69531	1.6161	-2.28657	0.0222212	0.94128	AC005821.1	105371855
ENSG00000091656	173.26	2.42714	1.06203	2.28538	0.0222905	0.941477	ZFHX4	79776
ENSG00000180011	1890.49	-0.790939	0.346181	-2.28476	0.022327	0.941669	ZADH2	284273
ENSG00000140525	3785.56	0.784908	0.343743	2.28342	0.0224059	0.942274	FANCI	55215
ENSG00000259143	11.9425	1.14584	0.501768	2.28361	0.0223943	0.942274	AL356017.1	NA
ENSG00000134853	16.8258	1.83832	0.805741	2.28153	0.022517	0.942928	PDGFRA	5156
ENSG00000131242	663.289	-1.22192	0.536268	-2.27857	0.0226927	0.946245	RAB11FIP4	84440
ENSG00000197540	6.38164	2.99597	1.31476	2.27872	0.0226835	0.946245	GZMM	3004
ENSG00000225808	1.45804	2.84699	1.24927	2.27893	0.022671	0.946245	DNAJC19P5	NA
ENSG00000227671	804.247	0.765057	0.335861	2.2779	0.0227327	0.946575	AL390728.4	NA
ENSG00000163347	768.941	2.62834	1.15527	2.2751	0.0228999	0.94769	CLDN1	9076
ENSG00000179242	27.2277	-3.22781	1.41925	-2.27431	0.0229475	0.94769	CDH4	1002
ENSG00000197296	1117.58	0.515163	0.226438	2.27507	0.0229017	0.94769	FITM2	128486
ENSG00000198576	57.1357	-1.87302	0.823588	-2.27422	0.0229526	0.94769	ARC	23237
ENSG00000229334	24.0003	-1.33199	0.58539	-2.27539	0.0228828	0.94769	AC046143.1	NA
ENSG00000268941	50.0054	-2.51714	1.10656	-2.27474	0.0229216	0.94769	LINC01711	79160
ENSG00000101191	2506.06	0.368452	0.162126	2.27263	0.0230487	0.948993	DIDO1	11083
ENSG00000178404	12.7144	1.47702	0.649909	2.27266	0.0230469	0.948993	CEP295NL	100653515
ENSG00000101224	3159.36	0.860839	0.378976	2.27149	0.0231174	0.950493	CDC25B	994
ENSG00000075420	2041.37	-0.662693	0.291993	-2.26955	0.0232351	0.952843	FNDC3B	64778
ENSG00000258199	12.068	-1.18467	0.522171	-2.26873	0.0232846	0.953374	AC073896.4	NA
ENSG00000127540	72.4118	-0.722714	0.318879	-2.26642	0.0234254	0.954002	UQCR11	10975
ENSG00000130600	125.728	1.85708	0.818885	2.26781	0.0233407	0.954002	H19	283120
ENSG00000130600	125.728	1.85708	0.818885	2.26781	0.0233407	0.954002	H19	102724852
ENSG00000149658	1575.4	0.438446	0.193458	2.26636	0.0234296	0.954002	YTHDF1	54915
ENSG00000156381	261.489	1.12692	0.497007	2.26741	0.0233651	0.954002	ANKRD9	122416
ENSG00000164176	121.409	2.94851	1.30134	2.26574	0.0234673	0.954218	EDIL3	10085
ENSG00000116209	5209.76	-0.572059	0.252856	-2.26239	0.0236735	0.956565	TMEM59	9528
ENSG00000132554	1.89715	3.8573	1.70633	2.26058	0.023785	0.956565	RGS22	26166
ENSG00000140471	552.667	0.557132	0.246347	2.26157	0.0237237	0.956565	LINS1	55180
ENSG00000145040	784.441	-2.33833	1.03429	-2.26079	0.0237721	0.956565	UCN2	90226
ENSG00000146072	1215.51	1.29272	0.571264	2.26291	0.023641	0.956565	TNFRSF21	27242
ENSG00000175920	10.7849	-4.03394	1.78354	-2.26176	0.0237125	0.956565	DOK7	285489
ENSG00000231095	1.12118	-2.37955	1.05209	-2.26174	0.0237132	0.956565	GYG1P3	NA
ENSG00000260128	2.71036	2.94603	1.30275	2.2614	0.0237347	0.956565	ULK4P2	100288380
ENSG00000151952	19.162	8.90568	3.9453	2.25729	0.0239899	0.96218	TMEM132D	121256
ENSG00000246627	4.84055	2.89089	1.28059	2.25746	0.0239795	0.96218	CACNA1C-AS1	100652846
ENSG00000053918	4.48634	-3.06543	1.35849	-2.2565	0.0240391	0.962293	KCNQ1	3784
ENSG00000204052	17.6281	-1.80597	0.800447	-2.2562	0.0240582	0.962293	LRRC73	221424
ENSG00000149596	6.10365	-2.97848	1.32138	-2.25406	0.0241925	0.962449	JPH2	57158
ENSG00000155816	139.387	3.14678	1.39593	2.25426	0.02418	0.962449	FMN2	56776
ENSG00000164616	6.90546	-5.48706	2.43431	-2.25405	0.0241928	0.962449	FBXL21	NA
ENSG00000165272	11.9074	-2.26788	1.0059	-2.25458	0.02416	0.962449	AQP3	360
ENSG00000177993	0.964311	-2.26714	1.00629	-2.25297	0.024261	0.963858	ZNRF3-AS1	100874123
ENSG00000078142	1691.16	-0.658279	0.292293	-2.25212	0.0243146	0.964688	PIK3C3	5289
ENSG00000128567	39.6238	2.21971	0.985975	2.25129	0.0243674	0.965478	PODXL	5420
ENSG00000269378	36.1288	-0.989023	0.439415	-2.25077	0.0244001	0.965478	ITGB1P1	NA
ENSG00000185130	3.93054	-1.54963	0.688913	-2.24939	0.0244876	0.967639	HIST1H2BL	8340
ENSG00000057608	5888.86	-0.624649	0.277828	-2.24833	0.0245551	0.968049	GDI2	2665
ENSG00000107249	7.48052	1.79952	0.801072	2.24639	0.024679	0.971289	GLIS3	169792
ENSG00000135900	1513.98	-0.653977	0.291283	-2.24516	0.0247576	0.973081	MRPL44	65080
ENSG00000255624	14.8609	2.47289	1.10237	2.24324	0.0248816	0.976652	AC073585.1	NA
ENSG00000043355	31.8635	3.75663	1.67526	2.24241	0.0249346	0.977002	ZIC2	7546
ENSG00000124198	3808.35	0.580368	0.258972	2.24104	0.0250233	0.977002	ARFGEF2	10564
ENSG00000151376	26.3521	2.71848	1.21252	2.242	0.0249611	0.977002	ME3	10873
ENSG00000156711	26.2251	-1.38531	0.618051	-2.24142	0.0249988	0.977002	MAPK13	5603
ENSG00000183808	1245.95	0.648568	0.289578	2.2397	0.0251105	0.97729	RBM12B	389677
ENSG00000255042	24.5421	1.43297	0.639893	2.2394	0.0251302	0.97729	AC109635.4	441601
ENSG00000183484	1.59128	-2.73111	1.22012	-2.2384	0.0251951	0.978521	GPR132	29933
ENSG00000006377	54.8804	2.47845	1.11038	2.23207	0.0256101	0.979136	DLX6	1750
ENSG00000019485	130.4	-0.902942	0.403631	-2.23705	0.0252831	0.979136	PRDM11	56981
ENSG00000078399	14.1286	3.04432	1.36345	2.23281	0.0255613	0.979136	HOXA9	3205
ENSG00000128710	30.737	2.95113	1.32171	2.2328	0.025562	0.979136	HOXD10	3236
ENSG00000137709	2.85758	-4.35839	1.9497	-2.23541	0.0253903	0.979136	POU2F3	25833
ENSG00000149809	303.926	1.33043	0.595565	2.23389	0.0254902	0.979136	TM7SF2	7108
ENSG00000158458	151.691	1.27789	0.572493	2.23214	0.0256057	0.979136	NRG2	9542
ENSG00000166924	37.3432	1.77903	0.796865	2.23254	0.0255795	0.979136	NYAP1	222950
ENSG00000183891	182.064	0.646714	0.289668	2.2326	0.025575	0.979136	TTC32	130502
ENSG00000185477	356.189	2.17379	0.973647	2.23263	0.0255735	0.979136	GPRIN3	285513
ENSG00000243302	260.785	0.663526	0.29656	2.23741	0.0252594	0.979136	AC018638.4	NA
ENSG00000257489	6.6351	1.6575	0.741103	2.23653	0.0253173	0.979136	AC010203.1	NA
ENSG00000169372	226.151	-0.984695	0.441531	-2.23018	0.0257352	0.981373	CRADD	8738
ENSG00000226363	17.3543	2.78596	1.24894	2.23065	0.0257044	0.981373	HAGLROS	NA
ENSG00000071073	625.537	1.33398	0.602043	2.21575	0.0267085	0.981431	MGAT4A	11320
ENSG00000072041	2837.05	1.70168	0.769182	2.21232	0.0269448	0.981431	SLC6A15	55117
ENSG00000079112	5.25312	-3.33423	1.50711	-2.21233	0.0269437	0.981431	CDH17	1015
ENSG00000088888	1208.01	0.697855	0.314377	2.21981	0.0264319	0.981431	MAVS	57506
ENSG00000091513	1895.48	2.33828	1.05455	2.21732	0.0266014	0.981431	TF	7018
ENSG00000099260	10.9361	4.703	2.12345	2.21479	0.0267747	0.981431	PALMD	54873
ENSG00000104549	4452.26	1.40682	0.632882	2.22288	0.0262237	0.981431	SQLE	6713
ENSG00000120068	49.9476	1.81526	0.820143	2.21334	0.0268739	0.981431	HOXB8	3218
ENSG00000124399	4.89466	-1.11716	0.505493	-2.21004	0.0271025	0.981431	NDUFB4P12	NA
ENSG00000142046	56.6266	-1.12652	0.509843	-2.20954	0.0271369	0.981431	TMEM91	641649
ENSG00000146147	280.554	2.21359	0.999226	2.21531	0.0267391	0.981431	MLIP	90523
ENSG00000150867	2521.32	-0.906766	0.407646	-2.2244	0.0261217	0.981431	PIP4K2A	5305
ENSG00000164175	3457.25	1.53879	0.694618	2.21531	0.0267389	0.981431	SLC45A2	51151
ENSG00000164220	9.88575	2.22453	1.00666	2.20981	0.0271182	0.981431	F2RL2	2151
ENSG00000168924	1151.87	-0.365429	0.164756	-2.218	0.0265546	0.981431	LETM1	3954
ENSG00000173077	4.51921	-2.57726	1.15626	-2.22896	0.0258166	0.981431	2017-12-01	50514
ENSG00000174353	51.9621	0.762918	0.34343	2.22147	0.0263193	0.981431	STAG3L3	378108
ENSG00000176222	60.7064	-1.21212	0.546992	-2.21597	0.0266932	0.981431	ZNF404	342908
ENSG00000176401	104.243	0.645213	0.291008	2.21716	0.026612	0.981431	EID2B	126272
ENSG00000178773	77.0614	-2.6525	1.1902	-2.22862	0.0258395	0.981431	CPNE7	27132
ENSG00000179241	2370.78	0.640658	0.288872	2.21779	0.0265692	0.981431	LDLRAD3	143458
ENSG00000179397	71.8071	-1.63499	0.73535	-2.22341	0.0261879	0.981431	CATSPERE	257044
ENSG00000179604	1081.44	1.04817	0.470501	2.22778	0.025895	0.981431	CDC42EP4	23580
ENSG00000182798	18.863	-2.53805	1.14472	-2.21719	0.0266103	0.981431	MAGEB17	645864
ENSG00000183092	62.7685	-2.13446	0.964868	-2.21218	0.0269546	0.981431	BEGAIN	57596
ENSG00000183840	4.76627	-3.54444	1.60278	-2.21143	0.0270064	0.981431	GPR39	2863
ENSG00000186792	13.6306	-1.03797	0.466684	-2.22414	0.0261391	0.981431	HYAL3	8372
ENSG00000196972	0.860613	3.03828	1.36767	2.2215	0.0263172	0.981431	SMIM10L2B	644596
ENSG00000198555	10.1128	1.28683	0.582108	2.21064	0.0270608	0.981431	AC133561.1	NA
ENSG00000224566	2.59258	-1.86417	0.842211	-2.21342	0.0268688	0.981431	FAM96AP2	NA
ENSG00000229876	2.89668	3.8077	1.72263	2.2104	0.0270778	0.981431	CASC20	101929244
ENSG00000238741	1.76408	-2.07524	0.93499	-2.21953	0.0264505	0.981431	SCARNA7	677767
ENSG00000239959	4.16069	-3.22596	1.45593	-2.21574	0.0267092	0.981431	ENPP7P2	NA
ENSG00000242861	18.1641	-1.16132	0.52143	-2.22718	0.0259354	0.981431	AL591895.1	NA
ENSG00000244502	0.714409	-2.29857	1.03946	-2.21132	0.0270135	0.981431	HDAC11-AS1	100874101
ENSG00000257337	245.123	0.842827	0.379522	2.22076	0.0263671	0.981431	AC068888.1	283335
ENSG00000257594	13.7727	1.21247	0.548733	2.20958	0.0271347	0.981431	GALNT4	8693
ENSG00000258708	32.9938	2.367	1.06321	2.22628	0.0259953	0.981431	SLC25A21-AS1	100129794
ENSG00000266578	26.6914	1.56535	0.704163	2.22299	0.0262163	0.981431	AP001025.3	NA
ENSG00000269374	74.4749	0.553573	0.248562	2.2271	0.0259403	0.981431	AC011497.2	NA
ENSG00000138152	8.43675	-3.20123	1.44992	-2.20786	0.0272543	0.984466	BTBD16	118663
ENSG00000101361	6538.1	0.462362	0.209638	2.20553	0.027417	0.985214	NOP56	10528
ENSG00000138640	1069.83	1.08614	0.492797	2.20403	0.0275222	0.985214	FAM13A	10144
ENSG00000160345	36.7498	-1.35506	0.614558	-2.20494	0.0274584	0.985214	C9orf116	138162
ENSG00000169018	3855.59	0.563484	0.255631	2.20429	0.0275043	0.985214	FEM1B	10116
ENSG00000169609	440.846	0.580371	0.263118	2.20574	0.0274019	0.985214	C15orf40	123207
ENSG00000188001	6.89428	-1.98606	0.901221	-2.20374	0.0275428	0.985214	TPRG1	285386
ENSG00000205578	9.47083	-1.44661	0.655542	-2.20674	0.0273323	0.985214	POM121B	NA
ENSG00000215183	20.4487	3.09903	1.40483	2.20598	0.0273856	0.985214	MSMP	692094
ENSG00000011052	20.3771	-1.08966	0.494651	-2.20289	0.0276025	0.986154	NME1-NME2	654364
ENSG00000169599	540.559	-0.463029	0.210319	-2.20156	0.0276965	0.986566	NFU1	27247
ENSG00000188729	10.0269	3.27634	1.48865	2.20088	0.0277444	0.986566	OSTN	344901
ENSG00000257743	152.46	3.61603	1.64303	2.20083	0.0277481	0.986566	MGAM2	93432
ENSG00000269929	74.7296	0.796699	0.361966	2.20103	0.0277338	0.986566	AL158152.1	NA
ENSG00000176753	5.72764	-2.80129	1.27368	-2.19936	0.0278521	0.98907	C15orf56	NA
ENSG00000015171	1880.94	-0.582731	0.265312	-2.1964	0.0280636	0.991793	ZMYND11	10771
ENSG00000049769	15.6548	-1.15706	0.526589	-2.19728	0.0280005	0.991793	PPP1R3F	89801
ENSG00000101938	523.992	2.84296	1.29423	2.19664	0.028046	0.991793	CHRDL1	91851
ENSG00000128917	14.2434	1.85674	0.845324	2.19648	0.0280573	0.991793	DLL4	54567
ENSG00000117245	154.389	2.08365	0.949208	2.19514	0.0281532	0.992707	KIF17	57576
ENSG00000125355	310.229	2.00519	0.913507	2.19504	0.0281608	0.992707	TMEM255A	55026
ENSG00000173575	4502.04	0.400914	0.18268	2.19462	0.0281906	0.992707	CHD2	1106
ENSG00000056277	246.286	0.521868	0.239	2.18355	0.0289954	0.993104	ZNF280C	55609
ENSG00000059377	514.876	-2.08495	0.956141	-2.18058	0.0292143	0.993104	TBXAS1	6916
ENSG00000088882	468.792	3.06528	1.39802	2.19258	0.0283374	0.993104	CPXM1	56265
ENSG00000090006	690.149	-0.945025	0.433562	-2.17968	0.0292814	0.993104	LTBP4	8425
ENSG00000107902	90.9231	-0.879202	0.40156	-2.18947	0.028563	0.993104	LHPP	64077
ENSG00000111341	9495.58	2.1679	0.993772	2.18148	0.0291477	0.993104	MGP	4256
ENSG00000111344	44.1568	-1.9829	0.906183	-2.18819	0.0286557	0.993104	RASAL1	8437
ENSG00000113946	1.48916	3.12528	1.43012	2.18533	0.0288646	0.993104	CLDN16	10686
ENSG00000128422	1.63845	-3.58843	1.64303	-2.18404	0.0289597	0.993104	KRT17	3872
ENSG00000128683	144.329	2.5463	1.16336	2.18875	0.0286148	0.993104	GAD1	2571
ENSG00000133962	15.282	-3.22713	1.48004	-2.18043	0.0292256	0.993104	CATSPERB	79820
ENSG00000149503	1227.21	0.661942	0.302581	2.18765	0.0286949	0.993104	INCENP	3619
ENSG00000149527	10.3113	2.5842	1.1834	2.1837	0.0289845	0.993104	PLCH2	9651
ENSG00000150551	776.382	-2.0441	0.932699	-2.19159	0.028409	0.993104	LYPD1	116372
ENSG00000151414	2640.58	0.715146	0.327075	2.18649	0.0287798	0.993104	NEK7	140609
ENSG00000172197	1661.53	0.760138	0.348227	2.18288	0.0290443	0.993104	MBOAT1	154141
ENSG00000183496	201.614	1.08088	0.494843	2.18429	0.0289408	0.993104	MEX3B	84206
ENSG00000187193	174.153	-0.748175	0.341436	-2.19126	0.0284329	0.993104	MT1X	4501
ENSG00000187955	1197.86	2.4041	1.10091	2.18373	0.0289819	0.993104	COL14A1	7373
ENSG00000196597	156.279	0.6538	0.299174	2.18535	0.0288634	0.993104	ZNF782	158431
ENSG00000200312	1.0574	-2.1014	0.96393	-2.18004	0.0292546	0.993104	RN7SKP255	NA
ENSG00000204866	1.32092	-3.22706	1.47632	-2.18588	0.0288247	0.993104	IGFL2	147920
ENSG00000228960	11.5625	-2.54985	1.16277	-2.19291	0.0283139	0.993104	OR2A9P	NA
ENSG00000229833	652.198	-0.528161	0.241416	-2.18776	0.0286868	0.993104	PET100	100131801
ENSG00000230316	20.1267	3.39768	1.55714	2.182	0.0291097	0.993104	FEZF1-AS1	154860
ENSG00000233080	6.03417	-2.43028	1.11045	-2.18855	0.0286292	0.993104	LINC01399	104310353
ENSG00000234004	104.572	-1.0728	0.491233	-2.18388	0.0289709	0.993104	AC092017.2	NA
ENSG00000243742	38.6787	-1.35911	0.621038	-2.18844	0.0286373	0.993104	RPLP0P2	113157
ENSG00000259316	7.98288	1.30933	0.6	2.18221	0.0290939	0.993104	AC087632.1	NA
ENSG00000267034	26.448	-1.68141	0.7668	-2.19276	0.0283244	0.993104	AC010980.2	NA
ENSG00000180891	894.477	0.543462	0.249501	2.1782	0.0293911	0.994662	CUEDC1	404093
ENSG00000248874	11.9437	-4.03779	1.85377	-2.17815	0.0293949	0.994662	C5orf17	439936
ENSG00000182103	6.94241	2.962	1.36018	2.17764	0.0294327	0.994797	FAM181B	220382
ENSG00000171148	1822.03	-0.524061	0.240778	-2.17653	0.0295154	0.995148	TADA3	10474
ENSG00000174437	10138.6	0.579897	0.266469	2.17623	0.0295384	0.995148	ATP2A2	488
ENSG00000254911	8.49588	-1.34047	0.616113	-2.17569	0.0295783	0.995148	SCARNA9	619383
ENSG00000254911	8.49588	-1.34047	0.616113	-2.17569	0.0295783	0.995148	SCARNA9	100158262
ENSG00000260619	33.5426	1.53806	0.706796	2.1761	0.0295478	0.995148	AC068870.1	NA
ENSG00000111325	57.2791	0.625362	0.287533	2.17492	0.0296357	0.995944	OGFOD2	79676
ENSG00000077327	1.58725	2.84712	1.31177	2.17045	0.0299729	0.996453	SPAG6	9576
ENSG00000100246	359.16	-0.597696	0.275023	-2.17326	0.0297609	0.996453	DNAL4	10126
ENSG00000120910	446.168	-0.796513	0.367335	-2.16835	0.0301319	0.996453	PPP3CC	5533
ENSG00000125843	295.557	0.648241	0.298958	2.16833	0.0301335	0.996453	AP5S1	55317
ENSG00000139329	587.378	2.57882	1.18837	2.17004	0.0300039	0.996453	LUM	4060
ENSG00000170310	594.92	-0.532916	0.245526	-2.1705	0.0299687	0.996453	STX8	9482
ENSG00000172572	1067.75	2.10352	0.970455	2.16756	0.0301925	0.996453	PDE3A	5139
ENSG00000177025	4.68031	-2.2519	1.03835	-2.16872	0.0301037	0.996453	C19orf18	147685
ENSG00000177082	1008.49	0.621684	0.286541	2.16961	0.0300361	0.996453	WDR73	84942
ENSG00000177943	144.463	-1.25217	0.577642	-2.16772	0.0301798	0.996453	MAMDC4	158056
ENSG00000187242	2.65774	2.59721	1.19645	2.17076	0.0299493	0.996453	KRT12	3859
ENSG00000197024	709.268	0.588195	0.271343	2.16772	0.0301804	0.996453	ZNF398	57541
ENSG00000231252	53.2832	-1.97371	0.908792	-2.1718	0.0298711	0.996453	AC099792.1	101926964
ENSG00000232862	1.13275	-2.53849	1.16985	-2.16993	0.0300124	0.996453	AL138787.1	NA
ENSG00000236060	23.0938	-0.916337	0.42212	-2.1708	0.0299467	0.996453	HSPB1P1	NA
ENSG00000241852	342.119	-0.978184	0.450899	-2.16941	0.0300515	0.996453	C8orf58	541565
ENSG00000000003	1209.2	0.339638	0.271063	1.25299	0.210211	0.999972	TSPAN6	7105
ENSG00000000005	0.312919	1.99999	3.92846	0.509102	0.610681	0.999972	TNMD	64102
ENSG00000000419	905.385	0.22057	0.250847	0.879298	0.37924	0.999972	DPM1	8813
ENSG00000000457	445.904	0.366213	0.202447	1.80893	0.0704623	0.999972	SCYL3	57147
ENSG00000000460	682.003	0.321166	0.314706	1.02053	0.307479	0.999972	C1orf112	55732
ENSG00000000938	2.65691	-2.03834	1.13711	-1.79256	0.0730437	0.999972	FGR	2268
ENSG00000000971	986.944	-0.383657	0.90524	-0.423818	0.671699	0.999972	CFH	3075
ENSG00000001036	2863.95	-0.355993	0.639109	-0.557015	0.577517	0.999972	FUCA2	2519
ENSG00000001084	1032.71	0.390802	0.361892	1.07989	0.280193	0.999972	GCLC	2729
ENSG00000001167	1982.68	-0.299365	0.298087	-1.00429	0.31524	0.999972	NFYA	4800
ENSG00000001460	462.042	-0.110716	0.324763	-0.340915	0.733168	0.999972	STPG1	90529
ENSG00000001461	1661.66	-0.240234	0.366567	-0.655361	0.512236	0.999972	NIPAL3	57185
ENSG00000001497	1547.9	0.114044	0.211779	0.538504	0.590229	0.999972	LAS1L	81887
ENSG00000001561	341.875	0.72554	1.05191	0.689739	0.490359	0.999972	ENPP4	22875
ENSG00000001617	54.3398	1.50189	0.854135	1.75838	0.0786836	0.999972	SEMA3F	6405
ENSG00000001626	0.641767	0.384408	1.8446	0.208397	0.834919	0.999972	CFTR	1080
ENSG00000001629	2254.69	-0.0304629	0.318372	-0.0956834	0.923772	0.999972	ANKIB1	54467
ENSG00000001630	238.406	0.559603	0.4478	1.24967	0.21142	0.999972	CYP51A1	1595
ENSG00000001631	1695.83	0.262697	0.304287	0.863321	0.387961	0.999972	KRIT1	889
ENSG00000002016	343.741	0.130121	0.260306	0.499878	0.617161	0.999972	RAD52	5893
ENSG00000002079	1.26626	-0.731331	1.41419	-0.517137	0.60506	0.999972	MYH16	NA
ENSG00000002330	356.078	-0.0901268	0.429511	-0.209836	0.833796	0.999972	BAD	572
ENSG00000002549	2389.44	-0.288624	0.328017	-0.879907	0.37891	0.999972	LAP3	51056
ENSG00000002586	0.136542	-0.424382	3.94553	-0.10756	0.914345	0.999972	CD99	4267
ENSG00000002587	123.266	-0.546379	0.872974	-0.625882	0.531393	0.999972	HS3ST1	9957
ENSG00000002726	0.497108	0.242153	1.59546	0.151776	0.879364	0.999972	AOC1	26
ENSG00000002745	1.94483	3.90796	2.50386	1.56077	0.118577	0.999972	WNT16	51384
ENSG00000002746	11.7925	-1.23514	1.49714	-0.824997	0.409373	0.999972	HECW1	23072
ENSG00000002822	969.5	-0.223581	0.424545	-0.526636	0.598446	0.999972	MAD1L1	8379
ENSG00000002834	5239.25	-0.259132	0.293751	-0.882147	0.377697	0.999972	LASP1	3927
ENSG00000002919	663.871	-0.0106499	0.286244	-0.0372056	0.970321	0.999972	SNX11	29916
ENSG00000002933	25.4457	3.91497	2.13378	1.83475	0.0665422	0.999972	TMEM176A	55365
ENSG00000003056	4102.74	0.174339	0.311809	0.559121	0.576079	0.999972	M6PR	4074
ENSG00000003096	565.558	0.565381	0.977983	0.578109	0.563191	0.999972	KLHL13	90293
ENSG00000003137	111.136	0.386546	0.958755	0.403175	0.686819	0.999972	CYP26B1	56603
ENSG00000003147	458.141	0.0621222	0.967837	0.0641867	0.948822	0.999972	ICA1	3382
ENSG00000003249	857.97	-0.777262	0.447935	-1.73521	0.0827033	0.999972	DBNDD1	79007
ENSG00000003393	1405.83	0.0430221	0.195634	0.219912	0.82594	0.999972	ALS2	57679
ENSG00000003400	170.505	0.147354	0.717533	0.205362	0.837289	0.999972	CASP10	843
ENSG00000003402	747.166	0.269054	0.174478	1.54205	0.123062	0.999972	CFLAR	8837
ENSG00000003509	582.19	-0.0425524	0.195705	-0.217432	0.827872	0.999972	NDUFAF7	55471
ENSG00000003756	5126.79	-0.0871674	0.213029	-0.40918	0.682408	0.999972	RBM5	10181
ENSG00000003987	2.03032	2.21201	1.18935	1.85985	0.0629069	0.999972	MTMR7	9108
ENSG00000004059	2450.04	-0.0384185	0.341879	-0.112375	0.910526	0.999972	ARF5	381
ENSG00000004139	94.1676	-0.240391	0.636314	-0.377787	0.705589	0.999972	SARM1	23098
ENSG00000004142	1628.41	-0.0336459	0.246705	-0.136381	0.89152	0.999972	POLDIP2	26073
ENSG00000004399	2554	-0.673568	0.61702	-1.09165	0.274989	0.999972	PLXND1	23129
ENSG00000004455	5507.9	-0.147821	0.244966	-0.603437	0.546218	0.999972	AK2	204
ENSG00000004468	12.7662	0.983261	1.42087	0.692013	0.488929	0.999972	CD38	952
ENSG00000004487	3331.1	-0.278569	0.344243	-0.80922	0.418388	0.999972	KDM1A	23028
ENSG00000004534	3211.35	-0.209888	0.268044	-0.783034	0.433607	0.999972	RBM6	10180
ENSG00000004660	190.212	-0.81966	0.803544	-1.02006	0.307702	0.999972	CAMKK1	84254
ENSG00000004700	2026.02	-0.0930283	0.314188	-0.296091	0.767161	0.999972	RECQL	5965
ENSG00000004766	983.329	0.16688	0.307948	0.541908	0.587882	0.999972	VPS50	55610
ENSG00000004776	26.2005	-1.70849	1.16797	-1.46278	0.143526	0.999972	HSPB6	126393
ENSG00000004777	256.39	0.41748	0.463162	0.90137	0.367392	0.999972	ARHGAP33	115703
ENSG00000004779	1343.6	-0.389319	0.230986	-1.68547	0.0918986	0.999972	NDUFAB1	4706
ENSG00000004799	1621.3	1.4608	1.03228	1.41512	0.157033	0.999972	PDK4	5166
ENSG00000004809	2.0386	-1.15167	1.30951	-0.87947	0.379146	0.999972	SLC22A16	85413
ENSG00000004838	31.2347	-0.662055	0.55614	-1.19045	0.233871	0.999972	ZMYND10	51364
ENSG00000004846	1433.85	-0.625301	1.08002	-0.578973	0.562607	0.999972	ABCB5	340273
ENSG00000004848	13.3393	-0.965834	1.69051	-0.571328	0.567777	0.999972	ARX	170302
ENSG00000004864	3994.51	0.16264	0.346985	0.468722	0.639268	0.999972	SLC25A13	10165
ENSG00000004866	1623.46	-0.183082	0.370656	-0.493939	0.621349	0.999972	ST7	7982
ENSG00000004866	1623.46	-0.183082	0.370656	-0.493939	0.621349	0.999972	ST7	93655
ENSG00000004897	3122.93	0.0119947	0.207273	0.0578689	0.953853	0.999972	CDC27	996
ENSG00000004939	0.133484	-0.488062	3.94553	-0.1237	0.901553	0.999972	SLC4A1	6521
ENSG00000004948	31.2244	-0.911698	1.05713	-0.862428	0.388452	0.999972	CALCR	799
ENSG00000004961	685.56	0.0927627	0.281064	0.330041	0.741369	0.999972	HCCS	3052
ENSG00000004975	1470.11	0.285957	0.285565	1.00137	0.316648	0.999972	DVL2	1856
ENSG00000005007	1872.35	0.0608056	0.2457	0.247479	0.804537	0.999972	UPF1	5976
ENSG00000005020	1168.44	0.382876	0.653051	0.586289	0.557682	0.999972	SKAP2	8935
ENSG00000005022	13742.5	0.268678	0.288685	0.930696	0.352011	0.999972	SLC25A5	292
ENSG00000005059	142.05	-0.149437	0.905732	-0.16499	0.868952	0.999972	MCUB	55013
ENSG00000005073	121.782	0.956714	1.13729	0.841225	0.400222	0.999972	HOXA11	3207
ENSG00000005075	911.781	-0.0962796	0.289952	-0.332054	0.739849	0.999972	POLR2J	5439
ENSG00000005100	2776.04	-0.10162	0.353134	-0.287765	0.773527	0.999972	DHX33	56919
ENSG00000005108	13.1022	0.736123	1.13482	0.648668	0.516553	0.999972	THSD7A	221981
ENSG00000005156	1291.14	0.057093	0.255877	0.223127	0.823437	0.999972	LIG3	3980
ENSG00000005175	952.601	0.089454	0.228487	0.391505	0.695424	0.999972	RPAP3	79657
ENSG00000005187	38.4329	-0.922711	0.902516	-1.02238	0.306603	0.999972	ACSM3	6296
ENSG00000005189	204.246	-0.00278032	0.265743	-0.0104624	0.991652	0.999972	REXO5	81691
ENSG00000005194	1865.21	-0.00521171	0.206251	-0.0252688	0.979841	0.999972	CIAPIN1	57019
ENSG00000005206	814.785	0.0385958	0.379239	0.101772	0.918938	0.999972	SPPL2B	56928
ENSG00000005238	741.98	-0.0319387	0.357059	-0.0894492	0.928725	0.999972	FAM214B	80256
ENSG00000005243	350.081	-0.71378	0.89295	-0.79935	0.424087	0.999972	COPZ2	51226
ENSG00000005249	567.324	0.257037	0.785382	0.327276	0.743459	0.999972	PRKAR2B	5577
ENSG00000005302	797.551	0.028503	0.196737	0.144879	0.884807	0.999972	MSL3	10943
ENSG00000005339	1841.01	-0.0333697	0.218253	-0.152895	0.878481	0.999972	CREBBP	1387
ENSG00000005379	151.716	-0.816715	1.59567	-0.511831	0.60877	0.999972	TSPOAP1	9256
ENSG00000005381	0.870967	-1.59783	2.78041	-0.574677	0.56551	0.999972	MPO	4353
ENSG00000005421	1.34158	2.55524	1.7459	1.46357	0.143312	0.999972	PON1	5444
ENSG00000005436	715.221	-0.324367	0.232526	-1.39497	0.163025	0.999972	GCFC2	6936
ENSG00000005448	414.499	-0.461673	0.504061	-0.915907	0.359716	0.999972	WDR54	84058
ENSG00000005469	560.12	0.0532254	0.405495	0.13126	0.895569	0.999972	CROT	54677
ENSG00000005471	116.799	0.208029	1.20227	0.173031	0.862627	0.999972	ABCB4	5244
ENSG00000005483	3355.4	0.152552	0.298065	0.511806	0.608787	0.999972	KMT2E	55904
ENSG00000005486	353.971	0.00640435	0.366781	0.017461	0.986069	0.999972	RHBDD2	57414
ENSG00000005513	1039.48	-0.658415	0.806737	-0.816146	0.414417	0.999972	SOX8	30812
ENSG00000005700	1878.02	-0.209716	0.407875	-0.514168	0.607135	0.999972	IBTK	25998
ENSG00000005801	570.878	0.299772	0.321556	0.932255	0.351205	0.999972	ZNF195	7748
ENSG00000005810	2896.9	0.319323	0.243193	1.31304	0.18917	0.999972	MYCBP2	23077
ENSG00000005812	1286.55	0.142276	0.324477	0.438478	0.66104	0.999972	FBXL3	26224
ENSG00000005844	0.539288	0.0376312	1.19451	0.0315034	0.974868	0.999972	ITGAL	3683
ENSG00000005882	541.334	-0.345036	0.265104	-1.30151	0.193083	0.999972	PDK2	5164
ENSG00000005884	7807.41	-1.06146	0.85485	-1.2417	0.214348	0.999972	ITGA3	3675
ENSG00000005889	988.882	0.202811	0.165609	1.22463	0.220713	0.999972	ZFX	7543
ENSG00000005893	7521.75	0.133806	0.257387	0.519862	0.60316	0.999972	LAMP2	3920
ENSG00000005961	36.9376	0.590268	0.857403	0.688437	0.491178	0.999972	ITGA2B	3674
ENSG00000005981	1219.62	1.62119	1.2667	1.27986	0.200595	0.999972	ASB4	51666
ENSG00000006007	1845.35	-0.0724243	0.21972	-0.329622	0.741686	0.999972	GDE1	51573
ENSG00000006015	303.457	-0.192946	0.459019	-0.420344	0.674234	0.999972	REX1BD	55049
ENSG00000006016	3.02061	-1.72733	1.10179	-1.56775	0.11694	0.999972	CRLF1	9244
ENSG00000006025	541.487	-0.155625	0.531421	-0.292846	0.76964	0.999972	OSBPL7	114881
ENSG00000006042	3511.12	-0.24098	0.697432	-0.345524	0.7297	0.999972	TMEM98	26022
ENSG00000006047	29.3235	0.780253	1.11617	0.699044	0.484525	0.999972	YBX2	51087
ENSG00000006062	474.865	-0.0771333	0.400504	-0.192591	0.84728	0.999972	MAP3K14	9020
ENSG00000006071	1.2966	2.5921	2.74005	0.946005	0.344146	0.999972	ABCC8	6833
ENSG00000006118	513.553	-0.358023	0.691216	-0.517962	0.604485	0.999972	TMEM132A	54972
ENSG00000006125	4155.13	-0.335878	0.354189	-0.948301	0.342976	0.999972	AP2B1	163
ENSG00000006128	0.460724	0.502225	1.82125	0.275758	0.782734	0.999972	TAC1	6863
ENSG00000006194	1155.94	-0.00912605	0.195817	-0.0466051	0.962828	0.999972	ZNF263	10127
ENSG00000006210	1225.13	-0.372896	0.519482	-0.717822	0.472867	0.999972	CX3CL1	6376
ENSG00000006282	2473.97	0.251163	0.405337	0.619639	0.535495	0.999972	SPATA20	64847
ENSG00000006283	2.75778	0.0437299	0.906199	0.0482564	0.961512	0.999972	CACNA1G	8913
ENSG00000006432	350.218	0.485389	0.702884	0.690568	0.489837	0.999972	MAP3K9	4293
ENSG00000006451	1751.88	-0.284154	0.25736	-1.10411	0.269545	0.999972	RALA	5898
ENSG00000006453	875.926	-0.382579	0.811106	-0.471676	0.637158	0.999972	BAIAP2L1	55971
ENSG00000006459	933.002	0.249454	0.414276	0.602144	0.547078	0.999972	KDM7A	80853
ENSG00000006468	2277.51	0.263179	0.693223	0.379645	0.704209	0.999972	ETV1	2115
ENSG00000006530	911.374	0.241174	0.386322	0.624282	0.532442	0.999972	AGK	55750
ENSG00000006534	240.395	-0.374573	0.608548	-0.61552	0.538212	0.999972	ALDH3B1	221
ENSG00000006576	2025.47	-0.255351	0.314494	-0.811945	0.416823	0.999972	PHTF2	57157
ENSG00000006606	0.596034	2.22811	1.7552	1.26943	0.204286	0.999972	CCL26	10344
ENSG00000006607	2479.57	0.0610526	0.458254	0.133229	0.894012	0.999972	FARP2	9855
ENSG00000006611	0.856277	2.10791	2.76952	0.761108	0.446593	0.999972	USH1C	10083
ENSG00000006625	1882.19	0.118621	0.268549	0.441709	0.6587	0.999972	GGCT	79017
ENSG00000006634	1066.49	0.0613165	0.370452	0.165518	0.868536	0.999972	DBF4	10926
ENSG00000006638	67.186	0.0984712	0.725442	0.135739	0.892027	0.999972	TBXA2R	6915
ENSG00000006652	1823.15	0.1883	0.341109	0.552024	0.580932	0.999972	IFRD1	3475
ENSG00000006695	412.412	-0.202226	0.281756	-0.717735	0.472921	0.999972	COX10	1352
ENSG00000006704	488.933	-0.00430336	0.251255	-0.0171275	0.986335	0.999972	GTF2IRD1	9569
ENSG00000006712	1062.96	-0.23895	0.183823	-1.29989	0.19364	0.999972	PAF1	54623
ENSG00000006715	3300.89	-0.108737	0.249226	-0.436298	0.66262	0.999972	VPS41	27072
ENSG00000006740	5.63819	0.583535	1.0501	0.555697	0.578418	0.999972	ARHGAP44	9912
ENSG00000006744	1948.83	-0.0881593	0.243387	-0.362219	0.717188	0.999972	ELAC2	60528
ENSG00000006747	235.627	0.186691	1.11318	0.16771	0.866812	0.999972	SCIN	85477
ENSG00000006756	940.051	-0.544521	0.45335	-1.2011	0.229711	0.999972	ARSD	414
ENSG00000006757	490.443	0.0954588	0.506815	0.18835	0.850602	0.999972	PNPLA4	8228
ENSG00000006831	4582.73	0.18223	0.249797	0.729513	0.465688	0.999972	ADIPOR2	79602
ENSG00000006837	61.1613	-0.276645	0.357464	-0.77391	0.438984	0.999972	CDKL3	51265
ENSG00000007001	0.156787	-1.1863	3.93736	-0.301293	0.763191	0.999972	UPP2	151531
ENSG00000007038	6.73049	3.78578	1.96542	1.9262	0.0540799	0.999972	PRSS21	10942
ENSG00000007047	535.992	-0.0862368	0.234438	-0.367845	0.712989	0.999972	MARK4	57787
ENSG00000007062	203.593	1.18905	0.704508	1.68777	0.0914552	0.999972	PROM1	8842
ENSG00000007080	602.828	-0.175341	0.35283	-0.496956	0.61922	0.999972	CCDC124	115098
ENSG00000007129	1.69578	0.946767	2.0407	0.463943	0.642689	0.999972	CEACAM21	90273
ENSG00000007168	4874.43	-0.140278	0.235088	-0.596706	0.550703	0.999972	PAFAH1B1	5048
ENSG00000007171	29.8984	0.883774	1.07615	0.821234	0.411513	0.999972	NOS2	4843
ENSG00000007174	289.773	-2.11096	1.11275	-1.89706	0.0578204	0.999972	DNAH9	1770
ENSG00000007202	6997.1	-0.141323	0.219753	-0.643099	0.52016	0.999972	KIAA0100	9703
ENSG00000007237	11188	-0.225219	0.450126	-0.500348	0.61683	0.999972	GAS7	8522
ENSG00000007255	239.392	-0.426805	0.51073	-0.835677	0.403337	0.999972	TRAPPC6A	79090
ENSG00000007264	1.89417	-1.94577	1.69262	-1.14956	0.250326	0.999972	MATK	4145
ENSG00000007312	86.0346	-0.32254	1.17735	-0.273954	0.78412	0.999972	CD79B	974
ENSG00000007314	1.66748	0.745225	1.51479	0.491966	0.622744	0.999972	SCN4A	6329
ENSG00000007341	464.871	0.0879209	0.294487	0.298557	0.765278	0.999972	ST7L	54879
ENSG00000007350	86.3663	0.551961	1.07819	0.511931	0.608699	0.999972	TKTL1	8277
ENSG00000007372	1.39398	-0.388273	1.51639	-0.256052	0.797911	0.999972	PAX6	5080
ENSG00000007376	270.479	-0.179665	0.385412	-0.466164	0.641098	0.999972	RPUSD1	113000
ENSG00000007384	1573.79	-0.528751	0.486175	-1.08757	0.276784	0.999972	RHBDF1	64285
ENSG00000007392	1671.53	-0.204272	0.315442	-0.647573	0.517261	0.999972	LUC7L	55692
ENSG00000007402	31.6748	-0.894434	1.15629	-0.773535	0.439206	0.999972	CACNA2D2	9254
ENSG00000007520	481.27	-0.427226	0.334697	-1.27645	0.201795	0.999972	TSR3	115939
ENSG00000007541	483.262	-0.154419	0.417816	-0.369587	0.71169	0.999972	PIGQ	9091
ENSG00000007545	503.751	-0.148095	0.213831	-0.692578	0.488575	0.999972	CRAMP1	57585
ENSG00000007866	324.972	-0.14631	0.518718	-0.28206	0.777897	0.999972	TEAD3	7005
ENSG00000007908	1.01239	-1.15144	2.19835	-0.523775	0.600435	0.999972	SELE	6401
ENSG00000007923	1573.19	0.315373	0.192522	1.63811	0.101398	0.999972	DNAJC11	55735
ENSG00000007933	17.41	-0.0162134	1.67258	-0.00969364	0.992266	0.999972	FMO3	2328
ENSG00000007944	1262.16	0.2899	0.488113	0.593919	0.552566	0.999972	MYLIP	29116
ENSG00000007952	0.164226	-0.815993	3.94387	-0.206902	0.836086	0.999972	NOX1	27035
ENSG00000007968	297.124	0.326869	0.416157	0.785447	0.432191	0.999972	E2F2	1870
ENSG00000008018	3402.23	-0.162336	0.272549	-0.595621	0.551428	0.999972	PSMB1	5689
ENSG00000008056	7.25875	-2.16973	1.02282	-2.12132	0.0338947	0.999972	SYN1	6853
ENSG00000008083	2208.46	0.187785	0.30563	0.614419	0.538938	0.999972	JARID2	3720
ENSG00000008086	61.2645	0.0981484	0.551141	0.178082	0.858658	0.999972	CDKL5	6792
ENSG00000008118	69.0837	-0.65734	1.34116	-0.490128	0.624044	0.999972	CAMK1G	57172
ENSG00000008128	361.246	0.337885	0.27179	1.24318	0.2138	0.999972	CDK11A	728642
ENSG00000008130	1339.95	0.155703	0.245597	0.633979	0.526095	0.999972	NADK	65220
ENSG00000008196	1.13127	0.305972	1.88778	0.16208	0.871243	0.999972	TFAP2B	7021
ENSG00000008226	8.40017	-0.121161	0.808639	-0.149834	0.880896	0.999972	DLEC1	9940
ENSG00000008256	6121.14	-0.181204	0.403541	-0.449035	0.653407	0.999972	CYTH3	9265
ENSG00000008277	265.472	-0.00771346	0.822128	-0.00938231	0.992514	0.999972	ADAM22	53616
ENSG00000008282	4243	0.0164053	0.319124	0.0514074	0.959001	0.999972	SYPL1	6856
ENSG00000008283	689.81	-0.47567	0.467292	-1.01793	0.308712	0.999972	CYB561	1534
ENSG00000008294	6579.55	0.116581	0.230555	0.505656	0.613098	0.999972	SPAG9	9043
ENSG00000008311	766.655	0.664799	0.366002	1.81638	0.0693116	0.999972	AASS	10157
ENSG00000008323	1.34444	-2.87645	1.91172	-1.50464	0.132417	0.999972	PLEKHG6	55200
ENSG00000008324	404.184	-0.253893	0.196164	-1.29429	0.195565	0.999972	SS18L2	51188
ENSG00000008382	222.278	-0.415006	0.372149	-1.11516	0.264782	0.999972	MPND	84954
ENSG00000008405	758.388	0.448811	0.267958	1.67493	0.093947	0.999972	CRY1	1407
ENSG00000008441	800.114	0.578142	0.553615	1.0443	0.296345	0.999972	NFIX	4784
ENSG00000008517	20.1299	-1.20333	1.24658	-0.965306	0.334391	0.999972	IL32	9235
ENSG00000008710	966.035	-0.0583749	0.374354	-0.155935	0.876084	0.999972	PKD1	5310
ENSG00000008735	222.848	-0.0124965	0.849618	-0.0147084	0.988265	0.999972	MAPK8IP2	23542
ENSG00000008838	2242	0.223559	0.274591	0.814151	0.415559	0.999972	MED24	9862
ENSG00000008853	990.983	-0.503667	0.331206	-1.52071	0.128334	0.999972	RHOBTB2	23221
ENSG00000008869	1529.49	-0.0336596	0.20039	-0.16797	0.866607	0.999972	HEATR5B	54497
ENSG00000008952	3143.05	-0.144636	0.189867	-0.761779	0.446192	0.999972	SEC62	7095
ENSG00000008988	21239	0.154038	0.357578	0.430783	0.666627	0.999972	RPS20	6224
ENSG00000009307	12268.2	-0.00814554	0.241397	-0.0337433	0.973082	0.999972	CSDE1	7812
ENSG00000009335	4139.12	0.0690143	0.283137	0.243749	0.807425	0.999972	UBE3C	9690
ENSG00000009413	3352.15	0.59172	0.381259	1.55202	0.120658	0.999972	REV3L	5980
ENSG00000009694	100.867	0.0317768	1.4011	0.0226799	0.981906	0.999972	TENM1	10178
ENSG00000009709	1.5016	0.964278	1.82933	0.527122	0.598109	0.999972	PAX7	5081
ENSG00000009724	1.46862	-0.572254	1.27259	-0.449676	0.652944	0.999972	MASP2	10747
ENSG00000009765	0.208709	0.597001	3.94553	0.151311	0.87973	0.999972	IYD	389434
ENSG00000009780	279.452	-0.100789	0.268409	-0.375504	0.707285	0.999972	FAM76A	199870
ENSG00000009790	28.5052	0.942719	1.31333	0.717806	0.472877	0.999972	TRAF3IP3	80342
ENSG00000009830	1409.91	-0.0645996	0.221939	-0.291069	0.770999	0.999972	POMT2	29954
ENSG00000009844	1333.93	-0.212043	0.298076	-0.711373	0.476853	0.999972	VTA1	51534
ENSG00000009950	3.25524	-0.0150438	1.16147	-0.0129524	0.989666	0.999972	MLXIPL	51085
ENSG00000009954	1846.47	0.157187	0.387571	0.40557	0.685058	0.999972	BAZ1B	9031
ENSG00000010017	2176.26	-0.140493	0.240689	-0.583709	0.559416	0.999972	RANBP9	10048
ENSG00000010030	18.8541	0.507865	1.2041	0.421781	0.673185	0.999972	ETV7	51513
ENSG00000010072	516.457	-0.0256392	0.302839	-0.0846629	0.932529	0.999972	SPRTN	83932
ENSG00000010165	1684.6	0.120276	0.238634	0.504017	0.61425	0.999972	METTL13	51603
ENSG00000010219	335.54	-0.103003	0.301233	-0.341937	0.732398	0.999972	DYRK4	8798
ENSG00000010244	6390.61	-0.11626	0.186933	-0.621931	0.533987	0.999972	ZNF207	7756
ENSG00000010256	4184.4	-0.361097	0.206707	-1.7469	0.0806551	0.999972	UQCRC1	7384
ENSG00000010270	1392.32	-0.229423	0.241082	-0.951638	0.341281	0.999972	STARD3NL	83930
ENSG00000010278	3196.06	-0.604418	0.530044	-1.14032	0.254155	0.999972	CD9	928
ENSG00000010282	622.05	-1.64313	1.4741	-1.11467	0.264992	0.999972	HHATL	57467
ENSG00000010292	3608.04	0.181627	0.322292	0.563549	0.573061	0.999972	NCAPD2	9918
ENSG00000010295	932.779	0.250302	0.352222	0.710638	0.477309	0.999972	IFFO1	25900
ENSG00000010310	22.637	0.783055	0.837373	0.935133	0.34972	0.999972	GIPR	2696
ENSG00000010318	188.093	-0.111489	0.412376	-0.270359	0.786884	0.999972	PHF7	51533
ENSG00000010319	34.3661	-1.46157	0.91277	-1.60125	0.109322	0.999972	SEMA3G	56920
ENSG00000010322	2275.36	-0.184103	0.283425	-0.649565	0.515973	0.999972	NISCH	11188
ENSG00000010361	289.991	-0.194818	0.400422	-0.486532	0.62659	0.999972	FUZ	80199
ENSG00000010379	2.13164	-2.16878	1.14557	-1.89319	0.0583326	0.999972	SLC6A13	6540
ENSG00000010404	591.275	-0.14176	0.457318	-0.309981	0.756576	0.999972	IDS	3423
ENSG00000010438	0.358374	1.52083	3.34106	0.455193	0.64897	0.999972	PRSS3	5646
ENSG00000010539	433.569	0.216368	0.237376	0.9115	0.362032	0.999972	ZNF200	7752
ENSG00000010610	10.3414	-1.0214	1.50601	-0.678218	0.497633	0.999972	CD4	920
ENSG00000010626	188.749	0.0992265	0.436985	0.227071	0.820369	0.999972	LRRC23	10233
ENSG00000010671	147.784	0.3484	1.04168	0.33446	0.738033	0.999972	BTK	695
ENSG00000010704	448.525	-1.9274	1.04603	-1.84258	0.0653901	0.999972	HFE	3077
ENSG00000010803	1095.01	0.130548	0.248233	0.52591	0.598951	0.999972	SCMH1	22955
ENSG00000010810	2181.21	-0.0598144	0.323277	-0.185025	0.853209	0.999972	FYN	2534
ENSG00000010818	824.088	0.0689063	0.601161	0.114622	0.908745	0.999972	HIVEP2	3097
ENSG00000010932	2.88452	-0.429086	1.76829	-0.242656	0.808272	0.999972	FMO1	2326
ENSG00000011007	2212.67	0.0453968	0.228957	0.198276	0.842829	0.999972	ELOA	6924
ENSG00000011009	1354.99	-0.0804021	0.326035	-0.246606	0.805213	0.999972	LYPLA2	11313
ENSG00000011021	1404.29	0.24712	0.350165	0.705724	0.48036	0.999972	CLCN6	1185
ENSG00000011028	403.761	-2.02871	1.25907	-1.61127	0.107121	0.999972	MRC2	9902
ENSG00000011105	1162.68	-0.443524	0.459132	-0.966004	0.334042	0.999972	TSPAN9	10867
ENSG00000011114	1117.81	-0.281031	0.21469	-1.30901	0.190532	0.999972	BTBD7	55727
ENSG00000011132	197.916	-0.158704	0.370561	-0.42828	0.668447	0.999972	APBA3	9546
ENSG00000011143	547.391	0.370266	0.276715	1.33808	0.180871	0.999972	MKS1	54903
ENSG00000011198	364.848	-0.524527	0.367087	-1.42889	0.153035	0.999972	ABHD5	51099
ENSG00000011201	6.38866	-3.71644	2.32073	-1.60141	0.109286	0.999972	ANOS1	3730
ENSG00000011243	1691.05	-0.02177	0.34007	-0.0640162	0.948957	0.999972	AKAP8L	26993
ENSG00000011258	887.647	0.384727	0.261391	1.47185	0.141063	0.999972	MBTD1	54799
ENSG00000011260	1927.17	-0.00431506	0.199261	-0.0216553	0.982723	0.999972	UTP18	51096
ENSG00000011275	1733.5	0.0846235	0.302548	0.279702	0.779706	0.999972	RNF216	54476
ENSG00000011295	1553.73	-0.2911	0.294689	-0.98782	0.323241	0.999972	TTC19	54902
ENSG00000011304	5026.9	-0.026978	0.160762	-0.167813	0.866731	0.999972	PTBP1	5725
ENSG00000011332	47.4385	0.238685	0.56512	0.422362	0.672761	0.999972	DPF1	8193
ENSG00000011347	26.5794	1.74382	0.820242	2.12599	0.0335044	0.999972	SYT7	9066
ENSG00000011376	1054.45	-0.0885602	0.286974	-0.3086	0.757626	0.999972	LARS2	23395
ENSG00000011405	2049.5	0.570275	0.297137	1.91924	0.0549546	0.999972	PIK3C2A	5286
ENSG00000011422	352.173	-0.649424	0.756879	-0.85803	0.390876	0.999972	PLAUR	5329
ENSG00000011426	3253.88	0.286585	0.379457	0.755249	0.450099	0.999972	ANLN	54443
ENSG00000011451	850.934	-0.0181903	0.299333	-0.0607693	0.951543	0.999972	WIZ	58525
ENSG00000011454	1260.06	-0.043933	0.258766	-0.169779	0.865184	0.999972	RABGAP1	2844
ENSG00000011454	1260.06	-0.043933	0.258766	-0.169779	0.865184	0.999972	RABGAP1	23637
ENSG00000011465	428.95	1.08944	1.23878	0.879447	0.379159	0.999972	DCN	1634
ENSG00000011478	389.867	0.375016	0.324709	1.15493	0.248119	0.999972	QPCTL	54814
ENSG00000011485	1621.76	0.0815879	0.197611	0.412872	0.679701	0.999972	PPP5C	5536
ENSG00000011523	770.534	0.0583465	0.214209	0.272381	0.785329	0.999972	CEP68	23177
ENSG00000011566	1401.37	-0.199185	0.227058	-0.877244	0.380354	0.999972	MAP4K3	8491
ENSG00000011590	0.466419	-1.17411	2.77852	-0.422568	0.67261	0.999972	ZBTB32	27033
ENSG00000011600	0.390996	-0.986421	3.93021	-0.250985	0.801826	0.999972	TYROBP	7305
ENSG00000011638	342.909	-0.594083	0.37865	-1.56895	0.11666	0.999972	TMEM159	57146
ENSG00000011677	336.477	-0.174074	0.896034	-0.194272	0.845963	0.999972	GABRA3	2556
ENSG00000012048	1530.25	0.558801	0.330612	1.6902	0.0909891	0.999972	BRCA1	672
ENSG00000012061	1831.19	-0.333218	0.342914	-0.971723	0.331189	0.999972	ERCC1	2067
ENSG00000012124	1308.63	-1.09456	1.14586	-0.955229	0.339462	0.999972	CD22	933
ENSG00000012171	1451.98	-0.670339	0.850371	-0.788289	0.430527	0.999972	SEMA3B	7869
ENSG00000012174	1365.8	0.145534	0.245775	0.592143	0.553755	0.999972	MBTPS2	51360
ENSG00000012211	94.4522	0.0630332	0.482775	0.130564	0.89612	0.999972	PRICKLE3	4007
ENSG00000012223	1.9302	0.0616869	1.90993	0.0322979	0.974234	0.999972	LTF	4057
ENSG00000012232	1708.52	-0.202535	0.266146	-0.760993	0.446661	0.999972	EXTL3	2137
ENSG00000012504	3.43009	-2.15918	1.40745	-1.53411	0.125003	0.999972	NR1H4	9971
ENSG00000012660	3719.1	-0.0881967	0.319023	-0.276458	0.782196	0.999972	ELOVL5	60481
ENSG00000012817	740.017	2.34756	1.82676	1.28509	0.198761	0.999972	KDM5D	8284
ENSG00000012822	1970.76	0.187152	0.347831	0.538053	0.59054	0.999972	CALCOCO1	57658
ENSG00000012963	1551.17	-0.182857	0.249691	-0.732336	0.463964	0.999972	UBR7	55148
ENSG00000012983	1969.22	0.136481	0.396987	0.343792	0.731003	0.999972	MAP4K5	11183
ENSG00000013016	280.783	0.0953114	0.961858	0.0990909	0.921066	0.999972	EHD3	30845
ENSG00000013275	2003.65	-0.199862	0.220377	-0.90691	0.364454	0.999972	PSMC4	5704
ENSG00000013293	0.822194	-0.416427	1.83069	-0.22747	0.820058	0.999972	SLC7A14	57709
ENSG00000013306	2423.04	0.03933	0.297257	0.13231	0.894739	0.999972	SLC25A39	51629
ENSG00000013364	1297.98	-0.713036	0.51549	-1.38322	0.166598	0.999972	MVP	9961
ENSG00000013374	1979.85	0.395584	0.294799	1.34188	0.179635	0.999972	NUB1	51667
ENSG00000013375	1240.09	-0.0027151	0.339422	-0.0079992	0.993618	0.999972	PGM3	5238
ENSG00000013392	159.495	0.149275	0.323617	0.461271	0.644604	0.999972	RWDD2A	112611
ENSG00000013441	3926.04	0.163134	0.30431	0.536078	0.591905	0.999972	CLK1	1195
ENSG00000013503	445.481	-0.0680494	0.236393	-0.287865	0.77345	0.999972	POLR3B	55703
ENSG00000013523	1212.49	0.0892272	0.25727	0.346823	0.728725	0.999972	ANGEL1	23357
ENSG00000013561	2097.39	-0.174058	0.266745	-0.652524	0.514063	0.999972	RNF14	9604
ENSG00000013563	280.79	0.0729887	0.486733	0.149956	0.880799	0.999972	DNASE1L1	1774
ENSG00000013573	1243.37	0.474026	0.370767	1.2785	0.201073	0.999972	DDX11	1663
ENSG00000013583	776.658	0.0501957	0.326824	0.153586	0.877936	0.999972	HEBP1	50865
ENSG00000013588	702.411	-0.347653	0.971119	-0.357992	0.720349	0.999972	GPRC5A	9052
ENSG00000013619	120.571	-0.595626	0.683915	-0.870907	0.383805	0.999972	MAMLD1	10046
ENSG00000013725	10.4119	-0.957437	1.70427	-0.561787	0.574261	0.999972	CD6	923
ENSG00000013810	1297.95	0.0957577	0.268697	0.356379	0.721557	0.999972	TACC3	10460
ENSG00000014123	1190.76	0.0938232	0.288035	0.325735	0.744625	0.999972	UFL1	23376
ENSG00000014138	617.818	-0.00178462	0.225384	-0.00791813	0.993682	0.999972	POLA2	23649
ENSG00000014164	330.375	0.259356	0.374896	0.691807	0.489058	0.999972	ZC3H3	23144
ENSG00000014216	1971.01	0.114725	0.32291	0.355284	0.722377	0.999972	CAPN1	823
ENSG00000014257	190.108	-1.94651	1.47959	-1.31557	0.188318	0.999972	ACPP	55
ENSG00000014641	7080.35	-0.126337	0.227227	-0.555995	0.578214	0.999972	MDH1	4190
ENSG00000014824	2014.37	-0.129579	0.202953	-0.638469	0.523168	0.999972	SLC30A9	10463
ENSG00000014914	294.232	-1.01487	0.583502	-1.73928	0.0819853	0.999972	MTMR11	10903
ENSG00000014919	969.528	0.00862966	0.23616	0.0365416	0.970851	0.999972	COX15	1355
ENSG00000015133	99.5833	0.257793	1.075	0.239808	0.810479	0.999972	CCDC88C	440193
ENSG00000015153	301.643	0.0369756	0.275543	0.134192	0.893251	0.999972	YAF2	10138
ENSG00000015285	6.74674	-0.0366096	0.648458	-0.0564565	0.954978	0.999972	WAS	7454
ENSG00000015413	6.60832	-1.43909	1.49815	-0.960584	0.336762	0.999972	DPEP1	1800
ENSG00000015475	379.365	-0.53173	0.468541	-1.13486	0.256433	0.999972	BID	637
ENSG00000015479	9942.66	0.0132286	0.199433	0.0663312	0.947114	0.999972	MATR3	9782
ENSG00000015520	1.96939	0.0619695	0.933311	0.0663975	0.947061	0.999972	NPC1L1	29881
ENSG00000015532	598.961	-0.00425127	0.36303	-0.0117105	0.990657	0.999972	XYLT2	64132
ENSG00000015568	24.6164	0.135238	0.35237	0.383796	0.701129	0.999972	RGPD5	84220
ENSG00000015592	0.501341	-2.90383	2.23833	-1.29732	0.194521	0.999972	STMN4	81551
ENSG00000015676	2925.02	-0.326171	0.21624	-1.50837	0.131459	0.999972	NUDCD3	23386
ENSG00000016082	2.4889	3.5886	2.06937	1.73415	0.0828908	0.999972	ISL1	3670
ENSG00000016391	89.8603	1.67988	1.14375	1.46875	0.141901	0.999972	CHDH	55349
ENSG00000016402	5.35415	-0.202659	1.68791	-0.120065	0.904432	0.999972	IL20RA	53832
ENSG00000016490	0.299512	0.401488	2.37984	0.168704	0.86603	0.999972	CLCA1	1179
ENSG00000016602	0.814815	-2.63503	2.14498	-1.22847	0.219272	0.999972	CLCA4	22802
ENSG00000016864	1851.73	-0.373378	0.247015	-1.51156	0.130645	0.999972	GLT8D1	55830
ENSG00000017260	3185.27	-0.399091	0.287114	-1.39001	0.164526	0.999972	ATP2C1	27032
ENSG00000017427	9.48962	1.83791	1.26972	1.4475	0.147758	0.999972	IGF1	3479
ENSG00000017483	4.08228	0.208128	0.89133	0.233503	0.815371	0.999972	SLC38A5	92745
ENSG00000017797	1817.03	-0.183751	0.326746	-0.562368	0.573866	0.999972	RALBP1	10928
ENSG00000018189	1279.18	0.323765	0.289016	1.12023	0.262614	0.999972	RUFY3	22902
ENSG00000018236	765.742	1.35177	0.978557	1.38139	0.167159	0.999972	CNTN1	1272
ENSG00000018280	6.86697	-0.0901524	0.752428	-0.119815	0.904629	0.999972	SLC11A1	6556
ENSG00000018408	4371.44	-0.165676	0.329823	-0.502316	0.615445	0.999972	WWTR1	25937
ENSG00000018510	2082.84	-0.270608	0.190138	-1.42322	0.154672	0.999972	AGPS	8540
ENSG00000018607	2.48972	0.88147	1.36614	0.645227	0.51878	0.999972	ZNF806	NA
ENSG00000018610	817.275	-0.00182027	0.213533	-0.00852455	0.993198	0.999972	CXorf56	63932
ENSG00000018625	4.49055	0.521506	1.37059	0.380497	0.703577	0.999972	ATP1A2	477
ENSG00000018699	650.509	-0.308716	0.197342	-1.56437	0.117731	0.999972	TTC27	55622
ENSG00000018869	42.6023	-0.15322	0.777529	-0.197061	0.84378	0.999972	ZNF582	147948
ENSG00000019102	0.569357	-0.867724	1.95426	-0.444016	0.657031	0.999972	VSIG2	23584
ENSG00000019144	1508.51	0.402166	0.405172	0.992583	0.320913	0.999972	PHLDB1	23187
ENSG00000019186	18.2739	-0.449319	1.62218	-0.276985	0.781792	0.999972	CYP24A1	1591
ENSG00000019505	23.6429	-1.53897	1.68075	-0.915644	0.359854	0.999972	SYT13	57586
ENSG00000019549	1315.72	0.215201	0.60359	0.356535	0.72144	0.999972	SNAI2	6591
ENSG00000019582	1005.84	-1.40243	1.00216	-1.39941	0.161691	0.999972	CD74	972
ENSG00000019991	3.45646	2.28889	1.0803	2.11874	0.0341123	0.999972	HGF	3082
ENSG00000019995	1010.23	0.125065	0.248205	0.503879	0.614346	0.999972	ZRANB1	54764
ENSG00000020129	680.233	-0.0529962	0.311381	-0.170197	0.864855	0.999972	NCDN	23154
ENSG00000020181	973.534	0.138045	0.707059	0.195238	0.845207	0.999972	ADGRA2	25960
ENSG00000020219	0.235923	0.425778	2.30563	0.184669	0.853489	0.999972	CCT8L1P	NA
ENSG00000020256	460.259	0.314267	0.219196	1.43373	0.15165	0.999972	ZFP64	55734
ENSG00000020426	581.799	-0.0827626	0.269185	-0.307456	0.758496	0.999972	MNAT1	4331
ENSG00000020577	1791.08	0.239369	0.400415	0.597801	0.549973	0.999972	SAMD4A	23034
ENSG00000020633	1450.76	-0.501225	0.89204	-0.561887	0.574193	0.999972	RUNX3	864
ENSG00000020922	684.245	0.0945223	0.29724	0.318	0.750485	0.999972	MRE11	4361
ENSG00000021300	5593.64	-0.0819185	0.706162	-0.116005	0.907648	0.999972	PLEKHB1	58473
ENSG00000021355	1264.86	-0.000142701	0.478736	-0.000298079	0.999762	0.999972	SERPINB1	1992
ENSG00000021461	0.532565	-0.231081	1.7915	-0.128987	0.897368	0.999972	CYP3A43	64816
ENSG00000021488	2.30701	-0.511988	0.875731	-0.584641	0.558789	0.999972	SLC7A9	11136
ENSG00000021574	674.995	0.0250317	0.184331	0.135798	0.891981	0.999972	SPAST	6683
ENSG00000021645	83.5112	-1.80328	1.51058	-1.19377	0.232567	0.999972	NRXN3	9369
ENSG00000021762	327.965	-0.2231	0.638844	-0.349224	0.726921	0.999972	OSBPL5	114879
ENSG00000021776	1681.53	0.159424	0.250496	0.636434	0.524493	0.999972	AQR	9716
ENSG00000021826	810.328	-0.655866	0.670942	-0.977531	0.328307	0.999972	CPS1	1373
ENSG00000021852	0.14128	0.592101	3.94553	0.150069	0.88071	0.999972	C8B	732
ENSG00000022267	406.064	1.25442	1.014	1.23711	0.216048	0.999972	FHL1	2273
ENSG00000022277	3308.09	0.185377	0.288144	0.643348	0.519998	0.999972	RTFDC1	51507
ENSG00000022556	72.3972	0.299876	1.43255	0.20933	0.83419	0.999972	NLRP2	55655
ENSG00000022567	258.152	0.17759	0.301825	0.588387	0.556273	0.999972	SLC45A4	57210
ENSG00000022840	3069.69	0.240819	0.191389	1.25827	0.208295	0.999972	RNF10	9921
ENSG00000022976	343.405	-0.078505	0.364553	-0.215346	0.829497	0.999972	ZNF839	55778
ENSG00000023041	977.01	0.194882	0.23922	0.814659	0.415268	0.999972	ZDHHC6	64429
ENSG00000023171	303.15	-0.882152	0.988868	-0.892082	0.372349	0.999972	GRAMD1B	100128242
ENSG00000023171	303.15	-0.882152	0.988868	-0.892082	0.372349	0.999972	GRAMD1B	57476
ENSG00000023191	1697.11	-0.00484157	0.354565	-0.013655	0.989105	0.999972	RNH1	6050
ENSG00000023228	3014.92	-0.0221776	0.202806	-0.109354	0.912922	0.999972	NDUFS1	4719
ENSG00000023287	2281.27	0.239054	0.346488	0.689935	0.490235	0.999972	RB1CC1	9821
ENSG00000023318	1795.93	0.016285	0.258977	0.0628821	0.94986	0.999972	ERP44	23071
ENSG00000023330	1445.06	0.159322	0.253255	0.629098	0.529285	0.999972	ALAS1	211
ENSG00000023445	418.971	-1.67229	0.906854	-1.84406	0.0651743	0.999972	BIRC3	330
ENSG00000023516	2151.78	-0.733417	0.416521	-1.76081	0.0782698	0.999972	AKAP11	11215
ENSG00000023572	324.586	0.127666	0.310555	0.411091	0.681006	0.999972	GLRX2	51022
ENSG00000023608	367.021	-0.0443289	0.273003	-0.162375	0.871011	0.999972	SNAPC1	6617
ENSG00000023697	1341.23	0.301991	0.288029	1.04847	0.29442	0.999972	DERA	51071
ENSG00000023734	3756.03	-0.18864	0.257154	-0.73357	0.463211	0.999972	STRAP	11171
ENSG00000023839	1368.45	0.983513	0.940223	1.04604	0.295542	0.999972	ABCC2	1244
ENSG00000023892	107.209	-0.169374	0.898354	-0.188538	0.850455	0.999972	DEF6	50619
ENSG00000023902	354.836	0.0772068	0.597075	0.129308	0.897114	0.999972	PLEKHO1	51177
ENSG00000023909	483.744	0.175893	0.479462	0.366855	0.713727	0.999972	GCLM	2730
ENSG00000024048	1619.4	-0.30963	0.29272	-1.05777	0.29016	0.999972	UBR2	23304
ENSG00000024422	347.305	-0.388133	0.917984	-0.422811	0.672433	0.999972	EHD2	30846
ENSG00000024526	743.4	0.113745	0.360883	0.315185	0.752621	0.999972	DEPDC1	55635
ENSG00000024862	334.482	0.0156606	0.199916	0.0783357	0.937561	0.999972	CCDC28A	25901
ENSG00000025039	1457.39	0.221002	0.383885	0.575697	0.56482	0.999972	RRAGD	58528
ENSG00000025156	659.468	0.0699537	0.315163	0.22196	0.824345	0.999972	HSF2	3298
ENSG00000025293	1258.81	0.345132	0.179254	1.92538	0.0541817	0.999972	PHF20	51230
ENSG00000025423	21.0496	0.26539	0.63074	0.420759	0.673931	0.999972	HSD17B6	8630
ENSG00000025434	245.982	-0.884696	0.480625	-1.84072	0.0656624	0.999972	NR1H3	10062
ENSG00000025708	200.413	-0.61663	1.09331	-0.564003	0.572752	0.999972	TYMP	1890
ENSG00000025770	1371.35	0.117622	0.29167	0.403269	0.68675	0.999972	NCAPH2	29781
ENSG00000025772	1364.89	-0.11381	0.27596	-0.412414	0.680036	0.999972	TOMM34	10953
ENSG00000025796	3296.07	0.0795862	0.309683	0.256993	0.797184	0.999972	SEC63	11231
ENSG00000025800	1830.89	-0.131808	0.201374	-0.654544	0.512762	0.999972	KPNA6	23633
ENSG00000026025	104065	-0.765422	0.391344	-1.95588	0.0504791	0.999972	VIM	7431
ENSG00000026036	121.861	0.489801	0.43841	1.11722	0.263899	0.999972	RTEL1-TNFRSF6B	NA
ENSG00000026103	356.235	0.208675	0.638223	0.326962	0.743697	0.999972	FAS	355
ENSG00000026297	210.668	-0.408898	0.532451	-0.767956	0.442513	0.999972	RNASET2	8635
ENSG00000026508	20494.8	-0.00929218	0.501642	-0.0185235	0.985221	0.999972	CD44	960
ENSG00000026559	9.32349	-0.678054	1.44571	-0.469012	0.639061	0.999972	KCNG1	3755
ENSG00000026652	128.092	-0.497976	0.851668	-0.584706	0.558745	0.999972	AGPAT4	56895
ENSG00000026751	633.953	-1.46041	1.11901	-1.30509	0.191862	0.999972	SLAMF7	57823
ENSG00000026950	1378.81	0.228233	0.357305	0.638761	0.522978	0.999972	BTN3A1	11119
ENSG00000027001	825.349	-0.33746	0.310113	-1.08818	0.276514	0.999972	MIPEP	4285
ENSG00000027075	340.589	0.721237	0.69518	1.03748	0.299511	0.999972	PRKCH	5583
ENSG00000027644	0.427103	0.221303	2.73395	0.0809464	0.935485	0.999972	INSRR	3645
ENSG00000027697	1290.23	0.236976	0.324457	0.730377	0.46516	0.999972	IFNGR1	3459
ENSG00000027847	417.267	-0.110584	0.331342	-0.333745	0.738572	0.999972	B4GALT7	11285
ENSG00000027869	30.4984	-0.872788	0.885773	-0.98534	0.324457	0.999972	SH2D2A	9047
ENSG00000028116	582.25	-0.000164455	0.234058	-0.000702625	0.999439	0.999972	VRK2	7444
ENSG00000028137	37.1266	1.06297	1.06768	0.995596	0.319446	0.999972	TNFRSF1B	7133
ENSG00000028203	1214.46	-0.118949	0.231568	-0.513667	0.607485	0.999972	VEZT	55591
ENSG00000028277	26.2756	-0.58134	0.562305	-1.03385	0.301206	0.999972	POU2F2	5452
ENSG00000028310	1374.87	0.439835	0.385969	1.13956	0.254469	0.999972	BRD9	65980
ENSG00000028528	5553.02	0.544092	0.302359	1.79949	0.071941	0.999972	SNX1	6642
ENSG00000028839	317.769	-0.19625	0.285167	-0.688192	0.491332	0.999972	TBPL1	9519
ENSG00000029153	62.1725	-0.562816	1.18719	-0.474073	0.635448	0.999972	ARNTL2	56938
ENSG00000029363	4256.74	-0.127691	0.256721	-0.497391	0.618913	0.999972	BCLAF1	9774
ENSG00000029364	2617.05	-0.041977	0.222278	-0.188849	0.850211	0.999972	SLC39A9	55334
ENSG00000029534	2.29558	-0.323649	1.19048	-0.271864	0.785726	0.999972	ANK1	286
ENSG00000029559	0.410083	2.02548	3.92109	0.516561	0.605463	0.999972	IBSP	3381
ENSG00000029639	422.203	-0.430671	0.339252	-1.26947	0.204273	0.999972	TFB1M	51106
ENSG00000029725	2598.78	-0.37875	0.256279	-1.47788	0.139439	0.999972	RABEP1	9135
ENSG00000029993	504.208	0.289914	0.471742	0.614561	0.538844	0.999972	HMGB3	3149
ENSG00000030066	2619.41	-0.107594	0.322203	-0.333931	0.738431	0.999972	NUP160	23279
ENSG00000030110	943.026	0.0792485	0.283663	0.279375	0.779957	0.999972	BAK1	578
ENSG00000030304	0.623452	1.64443	1.84031	0.893566	0.371554	0.999972	MUSK	4593
ENSG00000030419	88.9388	-1.56145	1.15715	-1.34939	0.177211	0.999972	IKZF2	22807
ENSG00000030582	7404.08	0.0212154	0.407249	0.0520944	0.958453	0.999972	GRN	2896
ENSG00000031003	2162.56	-0.0426491	0.309379	-0.137854	0.890356	0.999972	FAM13B	51306
ENSG00000031081	2370.55	-0.211413	0.495052	-0.427052	0.669341	0.999972	ARHGAP31	57514
ENSG00000031691	326.283	-0.0621395	0.27581	-0.225298	0.821747	0.999972	CENPQ	55166
ENSG00000031698	3333.43	-0.0586592	0.213537	-0.274702	0.783545	0.999972	SARS	6301
ENSG00000031823	1086.38	-0.343479	0.22424	-1.53175	0.125584	0.999972	RANBP3	8498
ENSG00000032219	794.208	-0.0163166	0.227885	-0.0715998	0.94292	0.999972	ARID4A	5926
ENSG00000032389	529.222	-0.0453689	0.218095	-0.208023	0.835211	0.999972	EIPR1	7260
ENSG00000032444	781.248	-0.306883	0.402276	-0.762867	0.445543	0.999972	PNPLA6	10908
ENSG00000032742	689.312	0.20289	0.316973	0.640084	0.522118	0.999972	IFT88	8100
ENSG00000033011	799.386	-0.0372543	0.192821	-0.193207	0.846797	0.999972	ALG1	56052
ENSG00000033050	3078.29	0.26222	0.342248	0.766169	0.443576	0.999972	ABCF2	10061
ENSG00000033100	1375.13	0.186056	0.337792	0.550801	0.58177	0.999972	CHPF2	54480
ENSG00000033122	5.73746	-0.158943	1.1257	-0.141195	0.887716	0.999972	LRRC7	57554
ENSG00000033170	884.533	-0.729503	0.526207	-1.38634	0.165643	0.999972	FUT8	2530
ENSG00000033178	1632.27	-0.163915	0.216958	-0.755516	0.449939	0.999972	UBA6	55236
ENSG00000033327	1921.57	0.129566	0.348251	0.372047	0.709858	0.999972	GAB2	9846
ENSG00000033627	2975.22	0.142449	0.341776	0.41679	0.676832	0.999972	ATP6V0A1	535
ENSG00000033800	645.173	0.261588	0.255583	1.02349	0.306075	0.999972	PIAS1	8554
ENSG00000033867	1355.44	-0.0334645	0.354446	-0.0944136	0.924781	0.999972	SLC4A7	9497
ENSG00000034053	417.101	0.232591	1.08785	0.213808	0.830697	0.999972	APBA2	321
ENSG00000034152	976.993	-0.640866	0.325045	-1.97162	0.0486526	0.999972	MAP2K3	5606
ENSG00000034510	14722.8	-0.351125	0.289594	-1.21247	0.225331	0.999972	TMSB10	9168
ENSG00000034533	273.044	-0.189402	0.249327	-0.759655	0.447461	0.999972	ASTE1	28990
ENSG00000034677	3031.38	0.24658	0.382097	0.645333	0.518711	0.999972	RNF19A	25897
ENSG00000034693	416.31	-0.21254	0.3083	-0.689393	0.490576	0.999972	PEX3	8504
ENSG00000034713	1966.68	-0.384826	0.270961	-1.42023	0.155542	0.999972	GABARAPL2	11345
ENSG00000034971	2014.86	-0.345786	1.53352	-0.225485	0.821602	0.999972	MYOC	4653
ENSG00000035115	528.491	-0.128326	0.299401	-0.42861	0.668207	0.999972	SH3YL1	26751
ENSG00000035141	1743.77	0.108206	0.192078	0.563344	0.573201	0.999972	FAM136A	84908
ENSG00000035403	2940.76	0.0750603	0.266043	0.282137	0.777839	0.999972	VCL	7414
ENSG00000035499	504.172	0.0195008	0.410148	0.0475457	0.962078	0.999972	DEPDC1B	55789
ENSG00000035664	29.1528	-0.237061	0.68797	-0.34458	0.73041	0.999972	DAPK2	23604
ENSG00000035681	1672.44	0.202313	0.28464	0.710766	0.477229	0.999972	NSMAF	8439
ENSG00000035687	3093.28	-0.129357	0.241164	-0.536387	0.591691	0.999972	ADSS	159
ENSG00000035720	0.220072	1.21938	3.35724	0.363209	0.716449	0.999972	STAP1	26228
ENSG00000035862	28054.9	0.184845	0.411126	0.449606	0.652995	0.999972	TIMP2	7077
ENSG00000035928	2467.99	-0.0952293	0.217975	-0.436882	0.662197	0.999972	RFC1	5981
ENSG00000036054	1128.77	-0.172957	0.231213	-0.748041	0.454435	0.999972	TBC1D23	55773
ENSG00000036257	2018.64	0.0531553	0.177988	0.298646	0.76521	0.999972	CUL3	8452
ENSG00000036448	9.51802	-1.20668	1.17027	-1.03112	0.302486	0.999972	MYOM2	9172
ENSG00000036473	0.766215	-0.459519	1.42221	-0.323102	0.746618	0.999972	OTC	5009
ENSG00000036530	5.77834	1.41967	0.980969	1.44721	0.147839	0.999972	CYP46A1	10858
ENSG00000036549	1821.31	-0.069989	0.238518	-0.293433	0.769191	0.999972	ZZZ3	26009
ENSG00000036565	21.1513	1.33554	1.34614	0.992126	0.321136	0.999972	SLC18A1	6570
ENSG00000036672	101.175	0.00548964	0.638254	0.00860103	0.993137	0.999972	USP2	9099
ENSG00000037042	758.446	0.175196	0.310641	0.563983	0.572766	0.999972	TUBG2	27175
ENSG00000037241	643.025	-0.396433	0.436049	-0.909149	0.363272	0.999972	RPL26L1	51121
ENSG00000037280	2.30396	2.80715	1.83941	1.52611	0.126982	0.999972	FLT4	2324
ENSG00000037474	2730.83	0.131838	0.285553	0.461695	0.6443	0.999972	NSUN2	54888
ENSG00000037637	778.978	-0.124856	0.242361	-0.515163	0.606439	0.999972	FBXO42	54455
ENSG00000037749	1574.52	0.0652115	0.263134	0.247826	0.804269	0.999972	MFAP3	4238
ENSG00000037757	585.256	-0.0864131	0.273615	-0.31582	0.752139	0.999972	MRI1	84245
ENSG00000037897	439.31	0.137736	0.216802	0.635306	0.525229	0.999972	METTL1	4234
ENSG00000037965	113.66	0.258714	0.662078	0.390761	0.695974	0.999972	HOXC8	3224
ENSG00000038002	1020.39	-0.137541	0.401437	-0.342622	0.731883	0.999972	AGA	175
ENSG00000038210	740.955	-0.398072	0.333455	-1.19378	0.232564	0.999972	PI4K2B	55300
ENSG00000038219	2413.63	-0.0763223	0.207802	-0.367284	0.713407	0.999972	BOD1L1	259282
ENSG00000038274	1440.5	-0.0304929	0.293903	-0.103752	0.917367	0.999972	MAT2B	27430
ENSG00000038358	1398.92	0.466455	0.29253	1.59455	0.110812	0.999972	EDC4	23644
ENSG00000038382	2761.46	0.839177	0.470246	1.78455	0.0743346	0.999972	TRIO	7204
ENSG00000038427	1687.72	-0.656747	1.10984	-0.591747	0.55402	0.999972	VCAN	1462
ENSG00000038532	604.961	-0.224883	0.237639	-0.946321	0.343985	0.999972	CLEC16A	23274
ENSG00000038945	10.6291	-1.78506	1.66969	-1.0691	0.285027	0.999972	MSR1	4481
ENSG00000039068	6670.05	0.449509	0.982903	0.457328	0.647435	0.999972	CDH1	999
ENSG00000039123	2115.48	-0.0157012	0.253987	-0.0618186	0.950707	0.999972	SKIV2L2	23517
ENSG00000039139	9.79914	-2.72124	1.47532	-1.84451	0.0651084	0.999972	DNAH5	1767
ENSG00000039319	3958.03	0.648701	0.397965	1.63004	0.103092	0.999972	ZFYVE16	9765
ENSG00000039523	1443.48	0.0786826	0.340023	0.231404	0.817001	0.999972	RIPOR1	79567
ENSG00000039537	0.65067	0.203422	2.82725	0.0719503	0.942641	0.999972	C6	729
ENSG00000039560	2658.84	0.15443	0.400307	0.385778	0.699661	0.999972	RAI14	26064
ENSG00000039600	3.11199	0.0774799	0.909126	0.0852246	0.932083	0.999972	SOX30	11063
ENSG00000039650	604.526	0.0587991	0.309759	0.189822	0.849449	0.999972	PNKP	11284
ENSG00000039987	0.287373	-0.324154	2.30078	-0.140889	0.887958	0.999972	BEST2	54831
ENSG00000040199	341.343	0.126374	0.34544	0.365836	0.714488	0.999972	PHLPP2	23035
ENSG00000040275	895.173	-0.367294	0.352779	-1.04114	0.297808	0.999972	SPDL1	54908
ENSG00000040341	995.67	0.056155	0.329315	0.170521	0.864601	0.999972	STAU2	27067
ENSG00000040487	446.599	-0.1334	0.344334	-0.387413	0.69845	0.999972	PQLC2	54896
ENSG00000040531	736.508	0.338439	0.302774	1.1178	0.263654	0.999972	CTNS	1497
ENSG00000040608	65.2086	-0.252576	0.6896	-0.366264	0.714168	0.999972	RTN4R	65078
ENSG00000040633	1337.82	-0.217611	0.252975	-0.860208	0.389674	0.999972	PHF23	79142
ENSG00000040731	7.45971	1.65033	2.81521	0.586218	0.557729	0.999972	CDH10	1008
ENSG00000040933	873.521	0.0333583	0.16269	0.205042	0.837539	0.999972	INPP4A	3631
ENSG00000041353	59.5979	-1.26475	1.80267	-0.701599	0.482929	0.999972	RAB27B	5874
ENSG00000041357	3223.46	-0.0104928	0.196081	-0.0535129	0.957323	0.999972	PSMA4	5685
ENSG00000041515	65.7499	1.27189	0.88693	1.43403	0.151563	0.999972	MYO16	23026
ENSG00000041802	1919.79	-0.0109821	0.281499	-0.039013	0.96888	0.999972	LSG1	55341
ENSG00000041880	705.1	-0.7131	0.425086	-1.67754	0.0934363	0.999972	PARP3	10039
ENSG00000041982	8215.61	-1.93059	0.973772	-1.98259	0.0474131	0.999972	TNC	3371
ENSG00000041988	283.25	-0.0259777	0.329302	-0.0788871	0.937122	0.999972	THAP3	90326
ENSG00000042062	1.69965	-0.55944	1.20004	-0.466183	0.641084	0.999972	RIPOR3	140876
ENSG00000042088	624.674	-0.115007	0.260823	-0.440939	0.659257	0.999972	TDP1	55775
ENSG00000042286	643.712	-0.0990527	0.415296	-0.238511	0.811485	0.999972	AIFM2	84883
ENSG00000042317	165.205	0.108984	0.259039	0.420725	0.673956	0.999972	SPATA7	55812
ENSG00000042429	901.095	0.018135	0.292012	0.0621035	0.95048	0.999972	MED17	9440
ENSG00000042445	2517.47	0.0219424	0.384388	0.0570841	0.954478	0.999972	RETSAT	54884
ENSG00000042493	1591.07	-1.94407	1.22322	-1.5893	0.111993	0.999972	CAPG	822
ENSG00000042753	2158.27	-0.329973	0.266345	-1.23889	0.215385	0.999972	AP2S1	1175
ENSG00000042781	23.3117	0.579773	0.825035	0.702725	0.482227	0.999972	USH2A	7399
ENSG00000042813	0.104747	-0.36314	3.94553	-0.0920384	0.926668	0.999972	ZPBP	11055
ENSG00000042832	19.2418	-1.12834	0.903318	-1.2491	0.211628	0.999972	TG	7038
ENSG00000042980	4.43223	-1.33323	1.35887	-0.981136	0.326526	0.999972	ADAM28	10863
ENSG00000043039	0.582938	1.07037	1.52335	0.702646	0.482276	0.999972	BARX2	8538
ENSG00000043093	987.919	-0.148773	0.253828	-0.586118	0.557796	0.999972	DCUN1D1	54165
ENSG00000043143	1189.87	-0.284579	0.287428	-0.990086	0.322132	0.999972	JADE2	23338
ENSG00000043462	375.9	-0.661449	1.24909	-0.529544	0.596428	0.999972	LCP2	3937
ENSG00000043514	640.765	-0.0905282	0.239493	-0.377999	0.705431	0.999972	TRIT1	54802
ENSG00000043591	10.597	2.09043	1.41578	1.47653	0.139803	0.999972	ADRB1	153
ENSG00000044090	2169.26	-0.316448	0.318972	-0.992087	0.321155	0.999972	CUL7	9820
ENSG00000044115	9370.93	-0.33262	0.239126	-1.39098	0.16423	0.999972	CTNNA1	1495
ENSG00000044446	914.871	0.335598	0.245084	1.36932	0.170901	0.999972	PHKA2	5256
ENSG00000044459	398.789	-0.107182	0.444295	-0.241241	0.809368	0.999972	CNTLN	54875
ENSG00000044524	467.937	-0.200471	1.08339	-0.18504	0.853198	0.999972	EPHA3	2042
ENSG00000044574	16055.7	-0.0391574	0.267471	-0.146399	0.883607	0.999972	HSPA5	3309
ENSG00000046604	2516.25	0.877215	1.14521	0.765989	0.443683	0.999972	DSG2	1829
ENSG00000046647	337.705	-0.249379	0.313464	-0.795558	0.426289	0.999972	GEMIN8	54960
ENSG00000046651	1018.92	0.472205	0.313433	1.50656	0.131924	0.999972	OFD1	8481
ENSG00000046653	7076.12	0.499988	0.388248	1.28781	0.197813	0.999972	GPM6B	2824
ENSG00000046774	1139.78	-0.247448	1.27357	-0.194294	0.845945	0.999972	MAGEC2	51438
ENSG00000047056	666.963	-0.479561	0.273155	-1.75563	0.0791508	0.999972	WDR37	22884
ENSG00000047188	1383.91	0.0359644	0.260276	0.138178	0.8901	0.999972	YTHDC2	64848
ENSG00000047230	733.192	-0.036305	0.415644	-0.0873466	0.930396	0.999972	CTPS2	56474
ENSG00000047249	1829.7	0.143728	0.265458	0.541434	0.588209	0.999972	ATP6V1H	51606
ENSG00000047315	4894.99	0.0924264	0.181657	0.508796	0.610895	0.999972	POLR2B	5431
ENSG00000047346	622.605	0.318673	0.343109	0.928781	0.353002	0.999972	FAM214A	56204
ENSG00000047365	324.302	0.285335	0.917363	0.311038	0.755772	0.999972	ARAP2	116984
ENSG00000047410	7283.21	0.111344	0.219957	0.50621	0.61271	0.999972	TPR	7175
ENSG00000047457	8.72816	0.775119	1.23919	0.625506	0.531639	0.999972	CP	1356
ENSG00000047578	983.422	-0.292308	0.36369	-0.803727	0.421555	0.999972	KIAA0556	23247
ENSG00000047579	821.236	-0.213918	0.258191	-0.828523	0.407374	0.999972	DTNBP1	84062
ENSG00000047597	1.24317	1.34063	1.92633	0.695951	0.48646	0.999972	XK	7504
ENSG00000047617	7.47887	0.163173	1.43987	0.113325	0.909773	0.999972	ANO2	57101
ENSG00000047621	597.405	-0.0933764	0.293021	-0.318668	0.749979	0.999972	C12orf4	57102
ENSG00000047634	537.174	1.33415	0.795531	1.67706	0.0935312	0.999972	SCML1	6322
ENSG00000047644	1366.55	0.213128	0.541924	0.393281	0.694112	0.999972	WWC3	55841
ENSG00000047648	201.223	-2.77234	1.88615	-1.46984	0.141606	0.999972	ARHGAP6	395
ENSG00000047662	43.0509	-2.00188	1.09068	-1.83544	0.06644	0.999972	FAM184B	27146
ENSG00000047849	7181.15	-0.506666	0.281743	-1.79833	0.0721251	0.999972	MAP4	4134
ENSG00000047932	1302.58	-0.0608225	0.201771	-0.301443	0.763076	0.999972	GOPC	57120
ENSG00000047936	0.540964	-2.41526	2.53673	-0.952115	0.341039	0.999972	ROS1	6098
ENSG00000048028	622.323	0.0399171	0.299201	0.133413	0.893867	0.999972	USP28	57646
ENSG00000048052	224.606	0.841785	0.901669	0.933586	0.350518	0.999972	HDAC9	9734
ENSG00000048140	1051.54	0.0692011	0.257457	0.268787	0.788094	0.999972	TSPAN17	26262
ENSG00000048162	875.085	-0.173373	0.24752	-0.700439	0.483653	0.999972	NOP16	51491
ENSG00000048342	790.936	0.212622	0.297848	0.713862	0.475312	0.999972	CC2D2A	57545
ENSG00000048392	1441.75	-0.358927	0.328953	-1.09112	0.27522	0.999972	RRM2B	50484
ENSG00000048405	773.284	0.0375621	0.388975	0.0965669	0.92307	0.999972	ZNF800	168850
ENSG00000048462	0.175378	0.566933	3.94261	0.143796	0.885661	0.999972	TNFRSF17	608
ENSG00000048471	586.651	-0.278132	0.28931	-0.961362	0.33637	0.999972	SNX29	92017
ENSG00000048540	81.0428	1.76187	1.83558	0.959842	0.337135	0.999972	LMO3	55885
ENSG00000048544	1550.54	-0.202705	0.212886	-0.952175	0.341008	0.999972	MRPS10	55173
ENSG00000048545	0.498898	-0.990341	3.9292	-0.252046	0.801005	0.999972	GUCA1A	2978
ENSG00000048649	1591.56	-0.102226	0.287817	-0.355176	0.722458	0.999972	RSF1	51773
ENSG00000048707	1747.4	0.227618	0.284991	0.798686	0.424473	0.999972	VPS13D	55187
ENSG00000048740	3613.15	-0.217526	0.606478	-0.358671	0.719841	0.999972	CELF2	10659
ENSG00000048828	4139.39	-0.0750163	0.223781	-0.335222	0.737457	0.999972	FAM120A	23196
ENSG00000048991	1029.37	-0.242239	0.232702	-1.04098	0.297883	0.999972	R3HDM1	23518
ENSG00000049130	196.719	0.67223	0.772114	0.870636	0.383953	0.999972	KITLG	4254
ENSG00000049167	299.997	-0.0898427	0.257233	-0.349265	0.72689	0.999972	ERCC8	1161
ENSG00000049192	76.7923	-0.126788	0.828202	-0.153088	0.878329	0.999972	ADAMTS6	11174
ENSG00000049239	2004.35	-0.0112237	0.377581	-0.0297254	0.976286	0.999972	H6PD	9563
ENSG00000049245	3156.23	-0.361867	0.256545	-1.41054	0.15838	0.999972	VAMP3	9341
ENSG00000049246	691.74	0.0235603	0.522742	0.0450706	0.964051	0.999972	PER3	8863
ENSG00000049247	5.46024	0.811387	1.26947	0.639153	0.522723	0.999972	UTS2	10911
ENSG00000049249	1.10876	1.56154	1.34522	1.16081	0.24572	0.999972	TNFRSF9	3604
ENSG00000049283	0.55909	-0.0485978	1.84805	-0.0262968	0.979021	0.999972	EPN3	55040
ENSG00000049323	449.714	-0.239059	0.741236	-0.322514	0.747063	0.999972	LTBP1	4052
ENSG00000049449	4061.05	-0.276071	0.702285	-0.393104	0.694242	0.999972	RCN1	5954
ENSG00000049449	4061.05	-0.276071	0.702285	-0.393104	0.694242	0.999972	RCN1	440034
ENSG00000049541	1067.79	-0.0951737	0.337635	-0.281883	0.778033	0.999972	RFC2	5982
ENSG00000049618	1998.12	0.269655	0.278834	0.967081	0.333504	0.999972	ARID1B	57492
ENSG00000049656	3032.66	-0.25261	0.442592	-0.570751	0.568168	0.999972	CLPTM1L	81037
ENSG00000049759	4472.71	0.296138	0.408269	0.725349	0.468238	0.999972	NEDD4L	23327
ENSG00000049768	3.02676	-0.168141	0.629197	-0.267231	0.789291	0.999972	FOXP3	50943
ENSG00000049860	5517.82	0.0116085	0.355959	0.0326118	0.973984	0.999972	HEXB	3074
ENSG00000049883	281.209	-0.0267868	0.237273	-0.112894	0.910115	0.999972	PTCD2	79810
ENSG00000050030	0.608025	-0.0332007	3.28566	-0.0101047	0.991938	0.999972	NEXMIF	340533
ENSG00000050130	1608.77	-0.107491	0.233773	-0.459812	0.645651	0.999972	JKAMP	51528
ENSG00000050165	349.299	1.9844	0.997128	1.99011	0.0465785	0.999972	DKK3	27122
ENSG00000050327	119.966	-0.962895	1.14194	-0.843212	0.39911	0.999972	ARHGEF5	102725117
ENSG00000050327	119.966	-0.962895	1.14194	-0.843212	0.39911	0.999972	ARHGEF5	7984
ENSG00000050344	980.184	-0.196126	0.624603	-0.314002	0.753519	0.999972	NFE2L3	9603
ENSG00000050393	701.998	-0.162475	0.252308	-0.643958	0.519603	0.999972	MCUR1	63933
ENSG00000050405	5498.13	-0.227285	0.442848	-0.513236	0.607786	0.999972	LIMA1	51474
ENSG00000050426	1857.65	-0.0261642	0.295808	-0.0884501	0.929519	0.999972	LETMD1	25875
ENSG00000050438	23.5157	0.483697	0.850865	0.568477	0.569711	0.999972	SLC4A8	9498
ENSG00000050628	10.0627	-2.13246	1.61684	-1.3189	0.187202	0.999972	PTGER3	5733
ENSG00000050730	0.586653	-0.512711	2.35589	-0.217629	0.827718	0.999972	TNIP3	79931
ENSG00000050748	989.963	-0.168415	0.253998	-0.663058	0.507293	0.999972	MAPK9	5601
ENSG00000050767	0.292075	-0.554844	3.31737	-0.167254	0.86717	0.999972	COL23A1	91522
ENSG00000050820	492.708	-0.41764	0.444184	-0.940241	0.347094	0.999972	BCAR1	9564
ENSG00000051009	656.29	0.109148	0.231957	0.470552	0.637961	0.999972	FAM160A2	84067
ENSG00000051108	2371.65	-0.0440862	0.34789	-0.126724	0.899158	0.999972	HERPUD1	9709
ENSG00000051128	483.751	0.0841498	0.534593	0.157409	0.874922	0.999972	HOMER3	9454
ENSG00000051180	474.952	0.289723	0.35107	0.825256	0.409226	0.999972	RAD51	5888
ENSG00000051341	579.453	0.0726511	0.310691	0.233837	0.815111	0.999972	POLQ	10721
ENSG00000051382	2220.14	-0.14927	0.320484	-0.465762	0.641386	0.999972	PIK3CB	5291
ENSG00000051523	341.179	-1.06992	0.715238	-1.4959	0.13468	0.999972	CYBA	1535
ENSG00000051596	246.493	-0.17758	0.296334	-0.599258	0.549001	0.999972	THOC3	84321
ENSG00000051620	431.507	-0.466671	0.47176	-0.989213	0.322559	0.999972	HEBP2	23593
ENSG00000051825	940.28	0.443226	0.209603	2.1146	0.0344641	0.999972	MPHOSPH9	10198
ENSG00000052126	3032.73	1.03366	0.634606	1.62882	0.103351	0.999972	PLEKHA5	54477
ENSG00000052344	1.73196	0.0153785	1.19483	0.0128709	0.989731	0.999972	PRSS8	5652
ENSG00000052723	1248.18	0.475668	0.287085	1.65689	0.0975416	0.999972	SIKE1	80143
ENSG00000052749	917.996	0.018453	0.281837	0.0654737	0.947797	0.999972	RRP12	23223
ENSG00000052795	2095.81	-0.27582	0.389911	-0.707393	0.479322	0.999972	FNIP2	57600
ENSG00000052802	2457.39	0.619513	0.564203	1.09803	0.27219	0.999972	MSMO1	6307
ENSG00000052841	2309.45	-0.00789336	0.315305	-0.0250341	0.980028	0.999972	TTC17	55761
ENSG00000052850	1.72446	-0.760885	1.43859	-0.52891	0.596868	0.999972	ALX4	60529
ENSG00000053108	34.7784	0.288971	0.641822	0.450236	0.65254	0.999972	FSTL4	23105
ENSG00000053254	1476	0.131781	0.420635	0.313292	0.754059	0.999972	FOXN3	1112
ENSG00000053328	1.47394	-1.88346	2.55287	-0.737782	0.460647	0.999972	METTL24	728464
ENSG00000053371	1088.59	-0.51209	0.299788	-1.70817	0.087604	0.999972	AKR7A2	8574
ENSG00000053372	1738.53	-0.0340511	0.222487	-0.153047	0.878361	0.999972	MRTO4	51154
ENSG00000053501	491.764	-0.144431	0.235748	-0.612651	0.540107	0.999972	USE1	55850
ENSG00000053524	70.4855	0.611455	0.895226	0.683018	0.494596	0.999972	MCF2L2	23101
ENSG00000053702	5.06841	0.110528	1.19812	0.0922513	0.926498	0.999972	NRIP2	83714
ENSG00000053747	50.1481	1.82775	0.89762	2.03621	0.0417288	0.999972	LAMA3	3909
ENSG00000053770	905.092	-0.0802807	0.254108	-0.315932	0.752054	0.999972	AP5M1	55745
ENSG00000053900	1084.09	-0.481478	0.234934	-2.04942	0.0404208	0.999972	ANAPC4	29945
ENSG00000054116	1522.62	-0.134019	0.231336	-0.579327	0.562369	0.999972	TRAPPC3	27095
ENSG00000054118	3754.31	-0.00417769	0.127882	-0.0326683	0.973939	0.999972	THRAP3	9967
ENSG00000054148	1201.2	-0.492934	0.387324	-1.27267	0.203136	0.999972	PHPT1	29085
ENSG00000054219	31.7001	-1.07723	1.64866	-0.653397	0.5135	0.999972	LY75	4065
ENSG00000054267	1316.93	-0.328245	0.266465	-1.23185	0.218006	0.999972	ARID4B	51742
ENSG00000054277	1141.85	-0.0875111	0.603608	-0.14498	0.884727	0.999972	OPN3	23596
ENSG00000054282	598.154	-0.359484	0.274071	-1.31165	0.189639	0.999972	SDCCAG8	10806
ENSG00000054356	14.2288	0.206392	1.4857	0.138919	0.889515	0.999972	PTPRN	5798
ENSG00000054392	515.69	0.447824	0.459301	0.975013	0.329554	0.999972	HHAT	55733
ENSG00000054523	2377.76	-0.290181	0.285659	-1.01583	0.309711	0.999972	KIF1B	23095
ENSG00000054598	169.249	-1.10136	0.777728	-1.41612	0.15674	0.999972	FOXC1	2296
ENSG00000054611	558.74	-0.187994	0.30251	-0.621448	0.534305	0.999972	TBC1D22A	25771
ENSG00000054654	3179.09	0.222886	0.398104	0.559868	0.57557	0.999972	SYNE2	23224
ENSG00000054793	1975.65	0.574041	0.567721	1.01113	0.311953	0.999972	ATP9A	10079
ENSG00000054938	0.141388	0.592101	3.94553	0.150069	0.88071	0.999972	CHRDL2	25884
ENSG00000054965	2232.03	0.103833	0.289606	0.358531	0.719946	0.999972	FAM168A	23201
ENSG00000054967	218.447	0.493831	0.330037	1.49629	0.134578	0.999972	RELT	84957
ENSG00000054983	1012.82	-0.383714	0.6284	-0.61062	0.541451	0.999972	GALC	2581
ENSG00000055044	2694.69	-0.034056	0.202976	-0.167783	0.866754	0.999972	NOP58	51602
ENSG00000055070	3779.05	0.00428596	0.25103	0.0170735	0.986378	0.999972	SZRD1	26099
ENSG00000055118	35.6743	0.633145	1.04397	0.60648	0.544196	0.999972	KCNH2	3757
ENSG00000055130	2965.34	0.373094	0.353702	1.05482	0.291506	0.999972	CUL1	8454
ENSG00000055147	705.603	-0.314367	0.28392	-1.10724	0.268191	0.999972	FAM114A2	10827
ENSG00000055163	616.958	-0.389924	0.766983	-0.508386	0.611182	0.999972	CYFIP2	26999
ENSG00000055208	2016.26	-0.0950755	0.297842	-0.319215	0.749564	0.999972	TAB2	23118
ENSG00000055211	752.861	-0.228983	0.225697	-1.01456	0.310316	0.999972	GINM1	116254
ENSG00000055332	2561.27	0.152796	0.313182	0.487883	0.625633	0.999972	EIF2AK2	5610
ENSG00000055483	2235.98	0.22847	0.269732	0.847027	0.39698	0.999972	USP36	57602
ENSG00000055609	2990.25	0.360247	0.292651	1.23098	0.218332	0.999972	KMT2C	58508
ENSG00000055732	2857.26	0.367921	0.764885	0.481015	0.630506	0.999972	MCOLN3	55283
ENSG00000055813	7.02788	-0.790098	1.50561	-0.524771	0.599742	0.999972	CCDC85A	114800
ENSG00000055917	4182.42	-0.0975786	0.122718	-0.795145	0.426529	0.999972	PUM2	23369
ENSG00000055950	729.716	-0.16167	0.270278	-0.598161	0.549732	0.999972	MRPL43	84545
ENSG00000055957	0.74807	0.510031	2.19626	0.232228	0.816361	0.999972	ITIH1	3697
ENSG00000056050	618.562	-0.110089	0.272781	-0.403579	0.686522	0.999972	HPF1	54969
ENSG00000056097	2973.78	0.0768986	0.18783	0.409405	0.682243	0.999972	ZFR	51663
ENSG00000056291	55.9667	-0.954695	1.90218	-0.501895	0.615741	0.999972	NPFFR2	10886
ENSG00000056487	23.1313	0.949295	1.71023	0.555067	0.578849	0.999972	PHF21B	112885
ENSG00000056586	1977.6	0.0894693	0.266808	0.335332	0.737374	0.999972	RC3H2	54542
ENSG00000056736	57.2428	1.35342	0.965999	1.40105	0.161198	0.999972	IL17RB	55540
ENSG00000056972	1446.36	-0.211895	0.469953	-0.450885	0.652072	0.999972	TRAF3IP2	10758
ENSG00000056998	4878.69	0.0600319	0.623505	0.0962813	0.923297	0.999972	GYG2	8908
ENSG00000057252	3278.33	0.675253	0.423177	1.59568	0.110561	0.999972	SOAT1	6646
ENSG00000057294	2.16293	1.15781	1.94532	0.59518	0.551723	0.999972	PKP2	5318
ENSG00000057468	4.29055	-0.019015	0.811401	-0.0234348	0.981303	0.999972	MSH4	4438
ENSG00000057593	2.40146	-2.8314	2.05735	-1.37624	0.168748	0.999972	F7	2155
ENSG00000057657	28.7238	-0.566449	1.05706	-0.535873	0.592046	0.999972	PRDM1	639
ENSG00000057663	713.731	-0.294828	0.270037	-1.09181	0.274919	0.999972	ATG5	9474
ENSG00000057704	142.329	1.44375	0.983534	1.46792	0.142126	0.999972	TMCC3	57458
ENSG00000057757	1279.67	-0.194626	0.248233	-0.784046	0.433013	0.999972	PITHD1	57095
ENSG00000057935	1321.69	-0.131144	0.206092	-0.636337	0.524557	0.999972	MTA3	57504
ENSG00000058056	1305.28	-0.0556463	0.327343	-0.169994	0.865015	0.999972	USP13	8975
ENSG00000058063	2210.5	-0.0793685	0.345362	-0.229813	0.818237	0.999972	ATP11B	23200
ENSG00000058085	12.3952	-1.086	0.825971	-1.31481	0.188572	0.999972	LAMC2	3918
ENSG00000058091	471.277	0.844716	0.845417	0.99917	0.317712	0.999972	CDK14	5218
ENSG00000058262	9277.31	-0.00273775	0.196546	-0.0139293	0.988886	0.999972	SEC61A1	29927
ENSG00000058272	2013.64	-0.320113	0.302122	-1.05955	0.28935	0.999972	PPP1R12A	4659
ENSG00000058335	520.823	-1.31215	0.936135	-1.40167	0.161015	0.999972	RASGRF1	5923
ENSG00000058453	629.885	0.283904	0.545991	0.519979	0.603078	0.999972	CROCC	9696
ENSG00000058600	1172.42	0.0814808	0.240484	0.33882	0.734746	0.999972	POLR3E	55718
ENSG00000058600	1172.42	0.0814808	0.240484	0.33882	0.734746	0.999972	POLR3E	101060521
ENSG00000058668	7599.65	0.237278	0.345464	0.686839	0.492184	0.999972	ATP2B4	493
ENSG00000058673	7381.97	0.265512	0.24104	1.10153	0.270667	0.999972	ZC3H11A	9877
ENSG00000058729	792.901	-0.257939	0.285493	-0.903486	0.366268	0.999972	RIOK2	55781
ENSG00000058799	679.271	-0.363078	0.248703	-1.45988	0.144322	0.999972	YIPF1	54432
ENSG00000058804	1573.78	-0.0532274	0.246023	-0.216352	0.828714	0.999972	NDC1	55706
ENSG00000058866	223.856	0.300001	0.413585	0.725368	0.468226	0.999972	DGKG	1608
ENSG00000059122	828.571	0.316311	0.295454	1.0706	0.284352	0.999972	FLYWCH1	84256
ENSG00000059145	279.932	-0.165675	0.321266	-0.515695	0.606068	0.999972	UNKL	64718
ENSG00000059378	638.845	0.889006	0.836298	1.06302	0.287771	0.999972	PARP12	64761
ENSG00000059573	2722.02	-0.257025	0.264456	-0.971901	0.3311	0.999972	ALDH18A1	5832
ENSG00000059588	2711.7	0.158505	0.346541	0.457391	0.64739	0.999972	TARBP1	6894
ENSG00000059691	751.422	-0.0642237	0.214175	-0.299865	0.76428	0.999972	GATB	5188
ENSG00000059728	275.106	-0.174563	0.361997	-0.482224	0.629647	0.999972	MXD1	4084
ENSG00000059758	999.84	0.364002	0.286972	1.26842	0.204647	0.999972	CDK17	5128
ENSG00000059769	543.637	0.664007	0.348005	1.90804	0.0563858	0.999972	DNAJC25	548645
ENSG00000059804	3558.72	-0.103551	0.806608	-0.128379	0.897849	0.999972	SLC2A3	6515
ENSG00000060069	322.534	-0.27302	0.249033	-1.09632	0.272938	0.999972	CTDP1	9150
ENSG00000060138	2109.32	0.344388	0.72075	0.477819	0.632779	0.999972	YBX3	8531
ENSG00000060140	4.54078	2.46127	1.57608	1.56164	0.118372	0.999972	STYK1	55359
ENSG00000060237	5541.77	0.247127	0.27612	0.894998	0.370788	0.999972	WNK1	65125
ENSG00000060339	2378.86	0.0301578	0.177288	0.170106	0.864927	0.999972	CCAR1	55749
ENSG00000060491	653.813	0.207405	0.293927	0.705635	0.480415	0.999972	OGFR	NA
ENSG00000060558	0.258964	0.065612	2.00405	0.0327397	0.973882	0.999972	GNA15	2769
ENSG00000060642	400.126	-0.0226707	0.322533	-0.0702897	0.943963	0.999972	PIGV	55650
ENSG00000060656	281.49	-0.507758	0.960271	-0.528766	0.596968	0.999972	PTPRU	10076
ENSG00000060688	1171.32	-0.0871641	0.257408	-0.338622	0.734894	0.999972	SNRNP40	9410
ENSG00000060709	0.161191	-0.493413	3.94544	-0.125059	0.900477	0.999972	RIMBP2	23504
ENSG00000060718	4700.35	-1.41157	1.40361	-1.00567	0.314575	0.999972	COL11A1	1301
ENSG00000060749	2129.36	0.109142	0.292995	0.372507	0.709516	0.999972	QSER1	79832
ENSG00000060762	519.383	0.059295	0.40724	0.145602	0.884236	0.999972	MPC1	51660
ENSG00000060971	1151.78	-0.178257	0.212426	-0.839147	0.401387	0.999972	ACAA1	30
ENSG00000060982	21.99	1.35699	0.858503	1.58064	0.11396	0.999972	BCAT1	586
ENSG00000061273	1030.29	0.00531586	0.470532	0.0112975	0.990986	0.999972	HDAC7	51564
ENSG00000061337	3301.57	-0.513479	0.464672	-1.10504	0.269144	0.999972	LZTS1	11178
ENSG00000061455	1.14177	-1.68284	1.22538	-1.37332	0.169652	0.999972	PRDM6	93166
ENSG00000061492	0.270616	-2.20144	3.92056	-0.561512	0.574449	0.999972	WNT8A	7478
ENSG00000061656	104.562	-0.51565	0.74324	-0.693786	0.487816	0.999972	SPAG4	6676
ENSG00000061676	6003.26	-0.0117688	0.18942	-0.0621305	0.950459	0.999972	NCKAP1	10787
ENSG00000061794	1430.32	-0.0691419	0.293342	-0.235704	0.813662	0.999972	MRPS35	60488
ENSG00000061918	52.4449	-0.525762	1.61193	-0.32617	0.744296	0.999972	GUCY1B3	2983
ENSG00000061936	1796.43	0.151241	0.218965	0.690709	0.489748	0.999972	SFSWAP	6433
ENSG00000061938	773.816	-0.17101	0.382608	-0.446958	0.654905	0.999972	TNK2	10188
ENSG00000061987	1738.42	-0.174553	0.211692	-0.824559	0.409622	0.999972	MON2	23041
ENSG00000062038	1401.68	-0.160844	1.0595	-0.151811	0.879336	0.999972	CDH3	1001
ENSG00000062194	2472.68	-0.150145	0.241828	-0.620877	0.534681	0.999972	GPBP1	65056
ENSG00000062282	154.561	0.0367076	0.625597	0.0586761	0.95321	0.999972	DGAT2	84649
ENSG00000062370	289.191	0.0714085	0.28979	0.246415	0.805361	0.999972	ZNF112	7771
ENSG00000062485	5942.77	-0.0693984	0.191517	-0.362362	0.717082	0.999972	CS	1431
ENSG00000062524	241.271	-0.319333	0.972834	-0.32825	0.742723	0.999972	LTK	4058
ENSG00000062582	67.5947	0.0311135	0.542763	0.0573244	0.954287	0.999972	MRPS24	64951
ENSG00000062598	1508.23	-0.051122	0.215779	-0.236918	0.81272	0.999972	ELMO2	63916
ENSG00000062650	1528.63	0.0906552	0.195849	0.462883	0.643448	0.999972	WAPL	23063
ENSG00000062716	5673.89	0.277909	0.402139	0.691077	0.489517	0.999972	VMP1	81671
ENSG00000062725	1751.06	0.170488	0.207412	0.821977	0.41109	0.999972	APPBP2	10513
ENSG00000062822	506.038	0.15333	0.320491	0.478423	0.632349	0.999972	POLD1	5424
ENSG00000063015	0.936269	1.60609	1.23189	1.30376	0.192315	0.999972	SEZ6	124925
ENSG00000063046	17035.9	0.0471283	0.316145	0.149072	0.881497	0.999972	EIF4B	1975
ENSG00000063127	55.4907	-0.474015	0.82294	-0.576002	0.564614	0.999972	SLC6A16	28968
ENSG00000063169	193.683	0.166914	0.316851	0.526792	0.598338	0.999972	BICRA	29998
ENSG00000063176	238.457	0.169177	0.389434	0.434418	0.663985	0.999972	SPHK2	56848
ENSG00000063177	12933	-0.14255	0.360089	-0.395876	0.692197	0.999972	RPL18	6141
ENSG00000063180	183.065	0.312684	0.534404	0.585108	0.558475	0.999972	CA11	770
ENSG00000063241	535.542	-0.265561	0.359932	-0.737809	0.460631	0.999972	ISOC2	79763
ENSG00000063244	3922.66	-0.017959	0.202481	-0.0886948	0.929324	0.999972	U2AF2	11338
ENSG00000063245	1075.64	-0.056273	0.353389	-0.159238	0.873481	0.999972	EPN1	29924
ENSG00000063322	1164.7	0.183827	0.253667	0.724678	0.46865	0.999972	MED29	55588
ENSG00000063438	131.74	-0.467192	0.934664	-0.49985	0.617181	0.999972	AHRR	57491
ENSG00000063587	17.1011	0.183693	0.432931	0.4243	0.671347	0.999972	ZNF275	105373378
ENSG00000063587	17.1011	0.183693	0.432931	0.4243	0.671347	0.999972	ZNF275	10838
ENSG00000063601	471.641	0.16905	0.304126	0.555855	0.57831	0.999972	MTMR1	8776
ENSG00000063660	979.62	-0.797867	0.985538	-0.809576	0.418184	0.999972	GPC1	2817
ENSG00000063761	311.34	-0.0428218	0.329846	-0.129824	0.896706	0.999972	ADCK1	57143
ENSG00000063854	643.863	-0.0220423	0.339302	-0.0649636	0.948203	0.999972	HAGH	3029
ENSG00000064012	848.928	0.215718	0.287369	0.750664	0.452855	0.999972	CASP8	841
ENSG00000064042	769.527	1.75478	1.21133	1.44864	0.147438	0.999972	LIMCH1	22998
ENSG00000064102	1285.91	0.020321	0.261065	0.0778387	0.937956	0.999972	INTS13	55726
ENSG00000064115	4031.39	0.213916	0.283733	0.753934	0.450889	0.999972	TM7SF3	51768
ENSG00000064195	1.41197	0.804993	1.22352	0.65793	0.510583	0.999972	DLX3	1747
ENSG00000064199	108.964	-0.251574	0.50721	-0.495996	0.619897	0.999972	SPA17	53340
ENSG00000064201	4.84157	-2.78283	1.56289	-1.78057	0.0749831	0.999972	TSPAN32	10077
ENSG00000064205	55.2326	1.43157	1.16065	1.23342	0.217418	0.999972	WISP2	8839
ENSG00000064225	6303.92	0.287921	0.503515	0.571822	0.567443	0.999972	ST3GAL6	10402
ENSG00000064270	3.23017	-3.3944	1.75712	-1.9318	0.0533846	0.999972	ATP2C2	9914
ENSG00000064300	398.354	-0.976292	0.982683	-0.993496	0.320468	0.999972	NGFR	4804
ENSG00000064309	782.303	-0.0648753	0.482004	-0.134595	0.892932	0.999972	CDON	50937
ENSG00000064313	1621.94	0.0608825	0.306063	0.198921	0.842324	0.999972	TAF2	6873
ENSG00000064393	3053.52	0.861924	0.501246	1.71956	0.0855123	0.999972	HIPK2	28996
ENSG00000064419	2826.33	0.313802	0.38948	0.805696	0.420418	0.999972	TNPO3	23534
ENSG00000064489	4.04209	-0.672163	0.894683	-0.751286	0.452481	0.999972	BORCS8-MEF2B	4207
ENSG00000064490	756.028	-0.279916	0.261651	-1.06981	0.284706	0.999972	RFXANK	8625
ENSG00000064545	405.088	0.0649752	0.342843	0.189519	0.849686	0.999972	TMEM161A	54929
ENSG00000064547	201.321	-0.479802	0.628712	-0.76315	0.445374	0.999972	LPAR2	9170
ENSG00000064601	5597.12	0.681499	0.35846	1.90118	0.0572781	0.999972	CTSA	5476
ENSG00000064607	3383.31	0.125201	0.2292	0.546253	0.584892	0.999972	SUGP2	10147
ENSG00000064651	921.773	-0.345088	0.302616	-1.14035	0.254139	0.999972	SLC12A2	6558
ENSG00000064652	247.67	-0.135457	0.756197	-0.179129	0.857836	0.999972	SNX24	28966
ENSG00000064655	2.45613	0.979766	1.65801	0.590928	0.554568	0.999972	EYA2	2139
ENSG00000064666	800.884	-0.0610577	0.675009	-0.0904547	0.927926	0.999972	CNN2	1265
ENSG00000064687	397.308	-0.227885	0.638619	-0.35684	0.721211	0.999972	ABCA7	10347
ENSG00000064692	1.29051	0.0551979	1.65007	0.0334519	0.973314	0.999972	SNCAIP	9627
ENSG00000064703	830.849	0.157921	0.198474	0.795679	0.426219	0.999972	DDX20	11218
ENSG00000064726	3206.16	0.229667	0.217953	1.05374	0.292001	0.999972	BTBD1	53339
ENSG00000064763	534.257	0.429292	0.557742	0.769696	0.44148	0.999972	FAR2	55711
ENSG00000064787	3.45697	-0.608529	0.815439	-0.746259	0.455511	0.999972	BCAS1	8537
ENSG00000064886	95.8058	1.15845	1.11318	1.04066	0.298032	0.999972	CHI3L2	1117
ENSG00000064932	903.225	0.343223	0.372492	0.921423	0.35683	0.999972	SBNO2	22904
ENSG00000064933	687.587	-0.135185	0.228152	-0.592522	0.553501	0.999972	PMS1	5378
ENSG00000064961	2475.35	-0.189513	0.33983	-0.55767	0.57707	0.999972	HMG20B	10362
ENSG00000064989	15.3677	0.22092	1.08619	0.20339	0.83883	0.999972	CALCRL	10203
ENSG00000064995	1334.72	0.173072	0.312141	0.554466	0.57926	0.999972	TAF11	6882
ENSG00000064999	8227.43	-0.469455	0.611902	-0.767206	0.442959	0.999972	ANKS1A	23294
ENSG00000065000	3910.7	-0.165065	0.216041	-0.764043	0.444841	0.999972	AP3D1	8943
ENSG00000065029	1182.23	0.0873729	0.347366	0.25153	0.801404	0.999972	ZNF76	7629
ENSG00000065054	184.425	-0.751643	0.674108	-1.11502	0.264843	0.999972	SLC9A3R2	9351
ENSG00000065057	241.314	-0.163071	0.307816	-0.529769	0.596272	0.999972	NTHL1	4913
ENSG00000065060	1620.51	0.194864	0.261705	0.744592	0.456518	0.999972	UHRF1BP1	54887
ENSG00000065135	2340.94	-0.138181	0.260913	-0.529604	0.596387	0.999972	GNAI3	2773
ENSG00000065150	6669.14	-0.0660737	0.218163	-0.302864	0.761993	0.999972	IPO5	3843
ENSG00000065154	2885.21	-0.093935	0.366612	-0.256225	0.797777	0.999972	OAT	4942
ENSG00000065183	2815.99	-0.245655	0.272998	-0.899841	0.368205	0.999972	WDR3	10885
ENSG00000065243	1864.23	0.19577	0.251179	0.779406	0.435741	0.999972	PKN2	5586
ENSG00000065268	348.502	0.0323232	0.349461	0.0924944	0.926305	0.999972	WDR18	57418
ENSG00000065308	2231.56	-0.306091	0.321561	-0.951892	0.341152	0.999972	TRAM2	9697
ENSG00000065320	90.8364	0.325923	1.31723	0.24743	0.804575	0.999972	NTN1	9423
ENSG00000065328	472.314	-0.239372	0.29932	-0.799719	0.423874	0.999972	MCM10	55388
ENSG00000065357	287.395	-0.260143	0.589327	-0.441424	0.658906	0.999972	DGKA	1606
ENSG00000065361	21518.3	0.264057	0.391132	0.675109	0.499606	0.999972	ERBB3	2065
ENSG00000065371	470.122	0.469638	0.556748	0.843538	0.398927	0.999972	ROPN1	54763
ENSG00000065413	677.392	-0.167563	0.403699	-0.41507	0.678091	0.999972	ANKRD44	91526
ENSG00000065427	4127.39	-0.307204	0.238467	-1.28824	0.197661	0.999972	KARS	3735
ENSG00000065457	765.656	-0.346564	0.345418	-1.00332	0.315708	0.999972	ADAT1	23536
ENSG00000065485	938.092	0.0911045	0.475206	0.191716	0.847965	0.999972	PDIA5	10954
ENSG00000065491	639.081	-0.0333585	0.225093	-0.148199	0.882186	0.999972	TBC1D22B	55633
ENSG00000065518	2146.55	-0.337391	0.221132	-1.52575	0.127073	0.999972	NDUFB4	4710
ENSG00000065526	2420.28	0.127172	0.276512	0.459913	0.645579	0.999972	SPEN	23013
ENSG00000065534	975.227	-1.54603	0.726721	-2.12741	0.0333862	0.999972	MYLK	4638
ENSG00000065548	2086.25	-0.123664	0.165373	-0.747792	0.454586	0.999972	ZC3H15	55854
ENSG00000065559	872.207	-0.209882	0.264992	-0.792032	0.428342	0.999972	MAP2K4	6416
ENSG00000065600	542.938	0.0678093	0.359749	0.188491	0.850492	0.999972	TMEM206	55248
ENSG00000065609	0.171689	-0.819811	3.94391	-0.207868	0.835332	0.999972	SNAP91	9892
ENSG00000065613	1888.3	-0.0952909	0.315886	-0.301662	0.762909	0.999972	SLK	9748
ENSG00000065615	282.92	-0.176975	0.377764	-0.468481	0.639441	0.999972	CYB5R4	51167
ENSG00000065621	30.8008	-0.125186	0.819084	-0.152837	0.878527	0.999972	GSTO2	119391
ENSG00000065665	235.825	-0.17908	0.357984	-0.500246	0.616902	0.999972	SEC61A2	55176
ENSG00000065675	1.67006	2.877	2.15683	1.3339	0.182236	0.999972	PRKCQ	5588
ENSG00000065717	61.2897	1.91638	1.05782	1.81163	0.0700441	0.999972	TLE2	7089
ENSG00000065802	1219.42	-0.029214	0.184434	-0.158398	0.874143	0.999972	ASB1	51665
ENSG00000065809	319.845	0.733478	1.24893	0.587284	0.557013	0.999972	FAM107B	83641
ENSG00000065833	481.092	0.398111	1.11503	0.35704	0.721062	0.999972	ME1	4199
ENSG00000065882	1448.74	0.28273	0.370847	0.762388	0.445828	0.999972	TBC1D1	23216
ENSG00000065883	1834.8	-0.0416645	0.216825	-0.192157	0.847619	0.999972	CDK13	8621
ENSG00000065911	1814.66	0.354766	0.470816	0.753515	0.451141	0.999972	MTHFD2	10797
ENSG00000065923	102.88	0.339205	0.825467	0.410925	0.681128	0.999972	SLC9A7	84679
ENSG00000065970	705.146	0.0269481	0.376793	0.0715197	0.942984	0.999972	FOXJ2	55810
ENSG00000065978	15226.4	-0.0848133	0.244303	-0.347164	0.728468	0.999972	YBX1	4904
ENSG00000065989	264.109	-0.849071	0.651102	-1.30405	0.192216	0.999972	PDE4A	5141
ENSG00000066027	1258.05	0.212125	0.354991	0.597551	0.550139	0.999972	PPP2R5A	5525
ENSG00000066032	233.625	0.324541	1.00727	0.322198	0.747303	0.999972	CTNNA2	1496
ENSG00000066044	2000.58	-0.306184	0.155383	-1.97051	0.0487802	0.999972	ELAVL1	1994
ENSG00000066056	24.2129	-0.948646	1.08108	-0.877498	0.380216	0.999972	TIE1	7075
ENSG00000066084	3788.49	0.618969	0.334186	1.85217	0.0640017	0.999972	DIP2B	57609
ENSG00000066117	3076.84	0.0183249	0.252653	0.0725299	0.94218	0.999972	SMARCD1	6602
ENSG00000066135	1290.87	-0.0845229	0.256124	-0.330008	0.741394	0.999972	KDM4A	9682
ENSG00000066136	977.848	-0.285142	0.242138	-1.1776	0.238956	0.999972	NFYC	4802
ENSG00000066185	62.8522	-0.87768	0.52743	-1.66407	0.0960983	0.999972	ZMYND12	84217
ENSG00000066230	125.986	0.150687	1.15519	0.130443	0.896216	0.999972	SLC9A3	6550
ENSG00000066279	2322.81	0.677175	0.31448	2.15332	0.0312938	0.999972	ASPM	259266
ENSG00000066294	0.810313	2.19311	2.11366	1.03759	0.299462	0.999972	CD84	8832
ENSG00000066322	1848.66	-0.319423	0.276869	-1.1537	0.248625	0.999972	ELOVL1	64834
ENSG00000066336	3.05256	-0.635785	0.57984	-1.09648	0.272867	0.999972	SPI1	6688
ENSG00000066379	497.243	-0.127382	0.25253	-0.504422	0.613965	0.999972	ZNRD1	30834
ENSG00000066382	368.355	1.26485	0.775772	1.63044	0.103008	0.999972	MPPED2	744
ENSG00000066405	0.160576	0.0221438	3.94459	0.00561372	0.995521	0.999972	CLDN18	51208
ENSG00000066422	994.67	-0.0497845	0.195488	-0.254668	0.79898	0.999972	ZBTB11	27107
ENSG00000066427	438.365	-0.122275	0.297186	-0.411443	0.680747	0.999972	ATXN3	4287
ENSG00000066455	1470.34	-0.250384	0.242975	-1.03049	0.302779	0.999972	GOLGA5	9950
ENSG00000066468	2.40658	1.50256	1.53954	0.975979	0.329075	0.999972	FGFR2	2263
ENSG00000066557	607.146	0.0956224	0.32633	0.293024	0.769504	0.999972	LRRC40	55631
ENSG00000066583	351.785	-0.230021	0.295834	-0.777533	0.436844	0.999972	ISOC1	51015
ENSG00000066629	98.5974	1.40872	1.18218	1.19163	0.233407	0.999972	EML1	2009
ENSG00000066651	411.322	-0.00926505	0.305618	-0.0303158	0.975815	0.999972	TRMT11	60487
ENSG00000066654	1261.49	-0.00953256	0.252318	-0.03778	0.969863	0.999972	THUMPD1	55623
ENSG00000066697	1013.48	0.0754904	0.321541	0.234777	0.814382	0.999972	MSANTD3	91283
ENSG00000066735	12.4089	-0.570472	1.31714	-0.433112	0.664933	0.999972	KIF26A	26153
ENSG00000066739	1793.93	-0.0606875	0.218119	-0.278231	0.780835	0.999972	ATG2B	55102
ENSG00000066777	2209.68	0.195567	0.264185	0.740266	0.459139	0.999972	ARFGEF1	10565
ENSG00000066813	0.185716	0.00497319	3.94552	0.00126046	0.998994	0.999972	ACSM2B	348158
ENSG00000066827	284.419	0.134669	0.250271	0.538091	0.590514	0.999972	ZFAT	57623
ENSG00000066855	781.418	0.165094	0.348574	0.473626	0.635767	0.999972	MTFR1	9650
ENSG00000066923	495.435	1.23761	0.99912	1.2387	0.215457	0.999972	STAG3	10734
ENSG00000066926	979.894	-0.0422252	0.260948	-0.161815	0.871452	0.999972	FECH	2235
ENSG00000066933	1366.68	-0.0366153	0.15157	-0.241574	0.80911	0.999972	MYO9A	4649
ENSG00000067048	1376.6	1.47059	1.5921	0.92368	0.355653	0.999972	DDX3Y	8653
ENSG00000067057	1725.88	-0.689788	0.691711	-0.997219	0.318658	0.999972	PFKP	5214
ENSG00000067064	3544.31	0.345238	0.437077	0.789879	0.429598	0.999972	IDI1	3422
ENSG00000067066	1607.69	-0.11833	0.346615	-0.341387	0.732813	0.999972	SP100	6672
ENSG00000067082	4455.69	-0.248924	0.421755	-0.590208	0.555051	0.999972	KLF6	1316
ENSG00000067113	510.852	-0.0777818	0.420228	-0.185095	0.853155	0.999972	PLPP1	8611
ENSG00000067141	1973.59	0.192001	0.708129	0.271139	0.786285	0.999972	NEO1	4756
ENSG00000067167	5410.55	0.319685	0.299795	1.06634	0.286268	0.999972	TRAM1	23471
ENSG00000067177	373.683	1.06356	1.05727	1.00595	0.31444	0.999972	PHKA1	5255
ENSG00000067182	1248.82	-0.0989618	0.308456	-0.32083	0.748339	0.999972	TNFRSF1A	7132
ENSG00000067191	287.603	0.257923	0.450598	0.572402	0.56705	0.999972	CACNB1	782
ENSG00000067208	718.136	-0.29372	0.259586	-1.13149	0.257847	0.999972	EVI5	7813
ENSG00000067221	199.886	0.145889	0.356785	0.408898	0.682614	0.999972	STOML1	9399
ENSG00000067225	41155.3	-0.101406	0.393359	-0.257795	0.796565	0.999972	PKM	5315
ENSG00000067248	1132.3	0.0438775	0.244706	0.179307	0.857696	0.999972	DHX29	54505
ENSG00000067334	1648.58	-0.15536	0.223606	-0.694795	0.487184	0.999972	DNTTIP2	30836
ENSG00000067365	344.043	0.110751	0.200745	0.551702	0.581152	0.999972	METTL22	79091
ENSG00000067369	2118.65	0.166485	0.258969	0.642875	0.520305	0.999972	TP53BP1	7158
ENSG00000067445	1697.93	0.581658	0.472301	1.23154	0.218121	0.999972	TRO	7216
ENSG00000067533	1357.68	0.219749	0.261345	0.840837	0.400439	0.999972	RRP15	51018
ENSG00000067560	13791.3	-0.360388	0.254713	-1.41488	0.157104	0.999972	RHOA	387
ENSG00000067596	2170.53	-0.0934053	0.251835	-0.370899	0.710713	0.999972	DHX8	1659
ENSG00000067601	80.0798	0.0732705	0.373218	0.196321	0.844359	0.999972	PMS2P4	NA
ENSG00000067606	364.811	-0.239948	0.500863	-0.479069	0.631889	0.999972	PRKCZ	5590
ENSG00000067646	160.209	1.59894	1.55785	1.02637	0.304716	0.999972	ZFY	7544
ENSG00000067704	7543.02	0.0578716	0.287097	0.201575	0.840249	0.999972	IARS2	55699
ENSG00000067715	32.2594	2.4887	1.64289	1.51483	0.129815	0.999972	SYT1	6857
ENSG00000067798	376.152	0.738164	0.498936	1.47948	0.139013	0.999972	NAV3	89795
ENSG00000067829	837.654	0.203865	0.28763	0.708775	0.478464	0.999972	IDH3G	3421
ENSG00000067836	212.95	-0.330843	0.296863	-1.11446	0.265081	0.999972	ROGDI	79641
ENSG00000067840	48.7659	1.24876	1.07148	1.16545	0.243836	0.999972	PDZD4	57595
ENSG00000067842	7.71581	0.873898	1.58874	0.550059	0.582279	0.999972	ATP2B3	492
ENSG00000067900	2286.82	-0.0536045	0.268848	-0.199386	0.841961	0.999972	ROCK1	6093
ENSG00000067955	1935.52	-0.194005	0.357365	-0.542876	0.587215	0.999972	CBFB	865
ENSG00000067992	393.649	-0.117841	0.415368	-0.283704	0.776638	0.999972	PDK3	5165
ENSG00000068001	193.208	-0.337442	0.408316	-0.826423	0.408564	0.999972	HYAL2	8692
ENSG00000068024	854.293	0.167249	0.360604	0.463802	0.64279	0.999972	HDAC4	9759
ENSG00000068028	285.711	-0.585368	0.324403	-1.80445	0.0711611	0.999972	RASSF1	11186
ENSG00000068078	53.5223	-2.45308	1.24697	-1.96723	0.0491563	0.999972	FGFR3	2261
ENSG00000068079	1058.07	0.183291	0.638634	0.287005	0.774108	0.999972	IFI35	3430
ENSG00000068097	712.953	0.252969	0.232289	1.08903	0.276142	0.999972	HEATR6	63897
ENSG00000068120	2163.39	0.00267865	0.232378	0.0115271	0.990803	0.999972	COASY	80347
ENSG00000068308	537.071	0.145845	0.160825	0.906859	0.364481	0.999972	OTUD5	55593
ENSG00000068323	270.082	0.341921	0.290689	1.17624	0.239499	0.999972	TFE3	7030
ENSG00000068354	83.1563	0.228955	0.221187	1.03512	0.300614	0.999972	TBC1D25	4943
ENSG00000068366	2149.35	0.515512	0.287381	1.79382	0.0728412	0.999972	ACSL4	2182
ENSG00000068383	376.739	0.0811997	0.284765	0.285146	0.775532	0.999972	INPP5A	3632
ENSG00000068394	407.08	0.088743	0.250877	0.353731	0.72354	0.999972	GPKOW	27238
ENSG00000068400	923.686	0.189221	0.217535	0.869844	0.384386	0.999972	GRIPAP1	56850
ENSG00000068438	419.45	0.0847542	0.232717	0.364194	0.715713	0.999972	FTSJ1	24140
ENSG00000068489	1179.67	0.449056	0.336191	1.33571	0.181643	0.999972	PRR11	55771
ENSG00000068615	8.29634	1.63985	0.933615	1.75645	0.0790115	0.999972	REEP1	65055
ENSG00000068650	2057.7	1.46782	0.866296	1.69436	0.0901971	0.999972	ATP11A	23250
ENSG00000068654	2545.9	0.00900941	0.188065	0.0479057	0.961791	0.999972	POLR1A	25885
ENSG00000068697	5607.58	-0.147451	0.191874	-0.768481	0.442201	0.999972	LAPTM4A	9741
ENSG00000068724	226.661	-0.373994	0.325108	-1.15037	0.249993	0.999972	TTC7A	57217
ENSG00000068745	1532.53	-0.10341	0.24875	-0.41572	0.677615	0.999972	IP6K2	51447
ENSG00000068781	3.21606	1.21448	1.36072	0.892524	0.372112	0.999972	STON1-GTF2A1L	286749
ENSG00000068784	538.287	-0.221513	0.259696	-0.852973	0.393674	0.999972	SRBD1	55133
ENSG00000068796	1110.26	-0.139414	0.257298	-0.541837	0.587931	0.999972	KIF2A	3796
ENSG00000068831	2.45501	-1.79657	1.28122	-1.40224	0.160843	0.999972	RASGRP2	10235
ENSG00000068878	2394.11	-0.118497	0.201263	-0.588765	0.556019	0.999972	PSME4	23198
ENSG00000068885	710.563	0.0789776	0.339416	0.232687	0.816005	0.999972	IFT80	57560
ENSG00000068903	1553.41	-0.183974	0.281555	-0.653422	0.513484	0.999972	SIRT2	22933
ENSG00000068912	2029.69	0.0254565	0.220684	0.115352	0.908166	0.999972	ERLEC1	27248
ENSG00000068971	284.365	-0.232305	0.41234	-0.563382	0.573175	0.999972	PPP2R5B	5526
ENSG00000068976	5.75179	0.887555	0.738859	1.20125	0.229654	0.999972	PYGM	5837
ENSG00000068985	68.0798	-2.62702	2.05144	-1.28057	0.200344	0.999972	PAGE1	8712
ENSG00000069011	0.166554	-0.123115	3.94553	-0.0312038	0.975107	0.999972	PITX1	5307
ENSG00000069018	0.341853	-2.56762	3.9115	-0.656429	0.511548	0.999972	TRPC7	57113
ENSG00000069020	98.5569	-0.309527	0.746247	-0.414779	0.678304	0.999972	MAST4	375449
ENSG00000069122	12.1662	0.141255	0.923945	0.152883	0.878491	0.999972	ADGRF5	221395
ENSG00000069188	47.0646	-0.388893	1.15317	-0.337237	0.735938	0.999972	SDK2	54549
ENSG00000069248	2357.9	-0.0247512	0.281079	-0.0880579	0.929831	0.999972	NUP133	55746
ENSG00000069275	12200.1	0.209337	0.281117	0.744662	0.456476	0.999972	NUCKS1	64710
ENSG00000069329	4100.29	-0.0635533	0.280298	-0.226734	0.82063	0.999972	VPS35	55737
ENSG00000069345	1613	-0.248826	0.228328	-1.08977	0.275812	0.999972	DNAJA2	10294
ENSG00000069399	103.512	0.183338	0.680468	0.269428	0.7876	0.999972	BCL3	602
ENSG00000069424	2278.09	0.566907	0.74994	0.755937	0.449687	0.999972	KCNAB2	8514
ENSG00000069482	5.6246	-0.141305	1.55607	-0.0908089	0.927644	0.999972	GAL	51083
ENSG00000069493	221.883	0.568681	0.363818	1.56309	0.118031	0.999972	CLEC2D	29121
ENSG00000069509	545.961	0.038194	0.197613	0.193277	0.846742	0.999972	FUNDC1	139341
ENSG00000069535	383.737	0.415353	1.28889	0.322257	0.747258	0.999972	MAOB	4129
ENSG00000069667	141.817	1.29553	0.848663	1.52655	0.126873	0.999972	RORA	6095
ENSG00000069696	0.760231	0.818615	1.41325	0.579244	0.562425	0.999972	DRD4	1815
ENSG00000069702	959.583	0.39353	0.481685	0.816985	0.413937	0.999972	TGFBR3	7049
ENSG00000069712	78.2078	0.0362947	0.83076	0.0436885	0.965153	0.999972	KIAA1107	23285
ENSG00000069764	1.0373	-0.142056	1.58955	-0.0893684	0.928789	0.999972	PLA2G10	8399
ENSG00000069812	20.4794	-1.66634	1.21542	-1.371	0.170376	0.999972	HES2	54626
ENSG00000069849	7297.65	-0.122398	0.30754	-0.397992	0.690636	0.999972	ATP1B3	483
ENSG00000069869	684.95	0.50159	0.439788	1.14053	0.254067	0.999972	NEDD4	4734
ENSG00000069943	676.604	-0.163618	0.265127	-0.61713	0.537149	0.999972	PIGB	9488
ENSG00000069956	2100.99	0.234616	0.310297	0.756102	0.449588	0.999972	MAPK6	5597
ENSG00000069966	483.96	-0.221191	0.307588	-0.719117	0.472069	0.999972	GNB5	10681
ENSG00000069974	3102.18	0.115504	0.524367	0.220274	0.825658	0.999972	RAB27A	5873
ENSG00000069998	1137.13	0.0218617	0.221454	0.0987189	0.921361	0.999972	HDHD5	27440
ENSG00000070010	1678.33	-0.0542071	0.257881	-0.210202	0.83351	0.999972	UFD1	7353
ENSG00000070018	2896.59	0.603384	0.338539	1.78232	0.0746974	0.999972	LRP6	4040
ENSG00000070019	0.825518	-2.08179	1.76949	-1.17649	0.239398	0.999972	GUCY2C	2984
ENSG00000070047	718.118	0.345499	0.305606	1.13054	0.25825	0.999972	PHRF1	57661
ENSG00000070061	1788.04	-0.0366337	0.180571	-0.202877	0.839231	0.999972	ELP1	8518
ENSG00000070081	1278.81	0.183006	0.3962	0.461902	0.644151	0.999972	NUCB2	4925
ENSG00000070087	3577.57	-0.14408	0.336912	-0.427647	0.668908	0.999972	PFN2	5217
ENSG00000070159	748.25	-0.229822	0.805757	-0.285225	0.775472	0.999972	PTPN3	5774
ENSG00000070182	23.7254	-0.747185	0.801692	-0.932011	0.351331	0.999972	SPTB	6710
ENSG00000070190	1.33324	0.446774	1.47475	0.302948	0.761929	0.999972	DAPP1	27071
ENSG00000070193	0.110156	0.285935	3.94553	0.0724706	0.942227	0.999972	FGF10	2255
ENSG00000070214	4754.05	0.329385	0.409305	0.804741	0.420969	0.999972	SLC44A1	23446
ENSG00000070269	648.443	0.246409	0.322264	0.76462	0.444498	0.999972	TMEM260	54916
ENSG00000070366	814.761	-0.0606743	0.229208	-0.264713	0.79123	0.999972	SMG6	23293
ENSG00000070367	2028.05	-0.106537	0.316531	-0.336577	0.736436	0.999972	EXOC5	10640
ENSG00000070371	125.664	0.324492	0.610136	0.531836	0.594839	0.999972	CLTCL1	8218
ENSG00000070388	3.06724	-0.129349	0.9116	-0.141892	0.887165	0.999972	FGF22	27006
ENSG00000070413	1809.02	-0.201473	0.268514	-0.750326	0.453058	0.999972	DGCR2	9993
ENSG00000070423	277.784	-0.124367	0.327365	-0.379903	0.704017	0.999972	RNF126	55658
ENSG00000070444	602.729	0.0567127	0.257893	0.219908	0.825943	0.999972	MNT	4335
ENSG00000070476	868.104	-0.000991055	0.218882	-0.00452781	0.996387	0.999972	ZXDC	79364
ENSG00000070495	923.514	0.00796681	0.271702	0.0293219	0.976608	0.999972	JMJD6	23210
ENSG00000070501	1072.71	-0.175157	0.342099	-0.512006	0.608647	0.999972	POLB	5423
ENSG00000070526	3.1049	0.59932	1.51126	0.39657	0.691684	0.999972	ST6GALNAC1	55808
ENSG00000070540	2245.95	-0.0586445	0.532581	-0.110114	0.912319	0.999972	WIPI1	55062
ENSG00000070601	11.6685	2.05471	1.25186	1.64133	0.10073	0.999972	FRMPD1	22844
ENSG00000070610	2119.28	0.647114	0.326379	1.98271	0.0474003	0.999972	GBA2	57704
ENSG00000070614	3022.83	-0.160788	0.234108	-0.686812	0.492201	0.999972	NDST1	3340
ENSG00000070669	1108.71	0.476968	0.969074	0.49219	0.622585	0.999972	ASNS	440
ENSG00000070718	2171.83	0.133299	0.295004	0.451855	0.651374	0.999972	AP3M2	10947
ENSG00000070729	0.405	-1.66844	1.97202	-0.846057	0.397521	0.999972	CNGB1	1258
ENSG00000070731	3727.91	0.386831	0.572959	0.675145	0.499584	0.999972	ST6GALNAC2	10610
ENSG00000070756	33404.5	0.221331	0.291372	0.759619	0.447482	0.999972	PABPC1	26986
ENSG00000070759	298.637	-0.0589291	0.505028	-0.116685	0.90711	0.999972	TESK2	10420
ENSG00000070761	828.784	-0.130574	0.24108	-0.541623	0.588078	0.999972	CFAP20	29105
ENSG00000070770	1937.88	-0.0357275	0.214134	-0.166846	0.867491	0.999972	CSNK2A2	1459
ENSG00000070778	480.771	-0.509356	0.44616	-1.14164	0.253602	0.999972	PTPN21	11099
ENSG00000070785	651.668	-0.106989	0.278044	-0.38479	0.700393	0.999972	EIF2B3	8891
ENSG00000070814	2038.76	-0.183268	0.207585	-0.88286	0.377312	0.999972	TCOF1	6949
ENSG00000070831	5825.06	-0.12847	0.235366	-0.545831	0.585182	0.999972	CDC42	998
ENSG00000070882	1159.15	-0.310888	0.744065	-0.417823	0.676076	0.999972	OSBPL3	26031
ENSG00000070886	4.28627	0.409567	1.54966	0.264294	0.791553	0.999972	EPHA8	2046
ENSG00000070915	0.709525	0.138444	2.26677	0.0610754	0.951299	0.999972	SLC12A3	6559
ENSG00000070961	2577.85	-0.334054	0.524021	-0.637481	0.523812	0.999972	ATP2B1	490
ENSG00000070985	0.351932	1.74461	3.22933	0.540239	0.589032	0.999972	TRPM5	29850
ENSG00000071051	2461.39	-0.2416	0.441082	-0.547745	0.583867	0.999972	NCK2	8440
ENSG00000071054	6191.3	0.0200904	0.215386	0.0932766	0.925684	0.999972	MAP4K4	9448
ENSG00000071082	20238.7	-0.0286307	0.368272	-0.0777434	0.938032	0.999972	RPL31	6160
ENSG00000071127	7538.93	-0.198895	0.191058	-1.04102	0.297868	0.999972	WDR1	9948
ENSG00000071189	1662.38	0.291924	0.272466	1.07141	0.283983	0.999972	SNX13	23161
ENSG00000071205	262.163	-0.0107564	0.454791	-0.0236512	0.981131	0.999972	ARHGAP10	79658
ENSG00000071242	445.941	2.20844	1.26723	1.74272	0.0813819	0.999972	RPS6KA2	6196
ENSG00000071243	549.045	0.181747	0.330302	0.550245	0.582151	0.999972	ING3	54556
ENSG00000071246	760.397	-0.841808	0.611234	-1.37723	0.168442	0.999972	VASH1	22846
ENSG00000071462	2479.07	-0.126391	0.346833	-0.364416	0.715547	0.999972	BUD23	114049
ENSG00000071537	3919.51	-0.167893	0.288679	-0.581592	0.560842	0.999972	SEL1L	6400
ENSG00000071539	951.749	0.447926	0.39765	1.12643	0.259982	0.999972	TRIP13	9319
ENSG00000071553	2367.18	0.281034	0.280028	1.00359	0.315574	0.999972	ATP6AP1	537
ENSG00000071564	911.399	-0.511941	0.31633	-1.61838	0.105581	0.999972	TCF3	6929
ENSG00000071575	10276.1	0.643731	0.435906	1.47677	0.139739	0.999972	TRIB2	28951
ENSG00000071626	2092.44	-0.0929267	0.169191	-0.549242	0.582839	0.999972	DAZAP1	26528
ENSG00000071655	618.26	-0.425377	0.504071	-0.843882	0.398735	0.999972	MBD3	53615
ENSG00000071794	2193.27	0.175912	0.326798	0.53829	0.590377	0.999972	HLTF	6596
ENSG00000071859	1558.94	0.0645117	0.30238	0.213347	0.831057	0.999972	FAM50A	9130
ENSG00000071889	315.79	0.22341	0.348656	0.640776	0.521669	0.999972	FAM3A	60343
ENSG00000071894	2079.71	0.360219	0.359087	1.00315	0.315786	0.999972	CPSF1	29894
ENSG00000071909	15.7221	-0.962592	1.06136	-0.906945	0.364436	0.999972	MYO3B	140469
ENSG00000071967	1695.36	-0.644059	1.00633	-0.64001	0.522166	0.999972	CYBRD1	79901
ENSG00000071991	5264.29	-0.662045	0.503574	-1.31469	0.188613	0.999972	CDH19	28513
ENSG00000071994	1397.74	0.175613	0.250543	0.70093	0.483347	0.999972	PDCD2	5134
ENSG00000072042	2994.27	0.27068	0.288242	0.93907	0.347695	0.999972	RDH11	51109
ENSG00000072062	1561.61	-0.395679	0.261336	-1.51406	0.13001	0.999972	PRKACA	5566
ENSG00000072071	438.923	0.140321	0.502308	0.279352	0.779975	0.999972	ADGRL1	22859
ENSG00000072080	0.255844	0.543698	3.37909	0.160901	0.872171	0.999972	SPP2	6694
ENSG00000072110	6207.15	-0.450909	0.380481	-1.1851	0.235977	0.999972	ACTN1	87
ENSG00000072121	2280.19	0.251373	0.285084	0.88175	0.377912	0.999972	ZFYVE26	23503
ENSG00000072133	25.2091	-0.791421	1.72571	-0.458607	0.646516	0.999972	RPS6KA6	27330
ENSG00000072134	879.267	-0.273394	0.291794	-0.936942	0.348788	0.999972	EPN2	22905
ENSG00000072135	1196.85	-0.086841	0.370071	-0.23466	0.814472	0.999972	PTPN18	26469
ENSG00000072163	51.5606	-1.09475	0.736883	-1.48566	0.13737	0.999972	LIMS2	55679
ENSG00000072182	85.219	0.620831	0.890266	0.697355	0.485581	0.999972	ASIC4	55515
ENSG00000072195	83.7885	1.32849	0.910596	1.45892	0.144586	0.999972	SPEG	10290
ENSG00000072195	83.7885	1.32849	0.910596	1.45892	0.144586	0.999972	SPEG	100996693
ENSG00000072201	54.38	0.760031	1.20886	0.628719	0.529533	0.999972	LNX1	84708
ENSG00000072210	1401.3	0.159466	0.340311	0.468591	0.639362	0.999972	ALDH3A2	224
ENSG00000072274	6819.75	0.875729	0.534772	1.63757	0.10151	0.999972	TFRC	7037
ENSG00000072310	1312.78	0.100963	0.430026	0.234784	0.814377	0.999972	SREBF1	6720
ENSG00000072315	0.14275	0.234493	3.94553	0.0594326	0.952608	0.999972	TRPC5	7224
ENSG00000072364	4619.48	-0.0110157	0.22568	-0.0488111	0.96107	0.999972	AFF4	27125
ENSG00000072401	333.056	0.063544	0.401462	0.158281	0.874235	0.999972	UBE2D1	7321
ENSG00000072415	927.372	-0.309175	0.260051	-1.1889	0.234478	0.999972	MPP5	64398
ENSG00000072422	851.227	-0.0493362	0.621612	-0.0793682	0.93674	0.999972	RHOBTB1	9886
ENSG00000072501	2331.11	0.30016	0.298303	1.00623	0.314306	0.999972	SMC1A	8243
ENSG00000072506	1171.13	-0.105928	0.268431	-0.394618	0.693125	0.999972	HSD17B10	3028
ENSG00000072518	678.151	0.0030156	0.225995	0.0133436	0.989354	0.999972	MARK2	2011
[truncated: 28,263 more rows]

## Sheet: Suppression vs Regression
ensembl_gene_id	baseMean	log2FoldChange	lfcSE	stat	pvalue	padj	external_gene_name	entrezgene
ENSG00000170370	7.41271	33.7587	3.72566	9.06113	1.29112e-19	2.78377e-15	EMX2	2018
ENSG00000151952	19.162	33.3713	3.72566	8.95716	3.33146e-19	3.59148e-15	TMEM132D	121256
ENSG00000258992	4.51664	28.5427	3.72567	7.66109	1.84368e-14	1.32505e-10	TSPY1	7258
ENSG00000159784	171.325	-7.596	1.3214	-5.74845	9.00635e-09	4.74404e-05	FAM131B	9715
ENSG00000224999	47.7147	-10.245	1.7928	-5.71452	1.10014e-08	4.74404e-05	VTA1P1	NA
ENSG00000264340	6.06135	20.9879	3.72556	5.63351	1.76583e-08	6.34552e-05	AC009704.1	NA
ENSG00000133101	92.2598	-5.18679	0.968188	-5.35721	8.45176e-08	0.00024727	CCNA1	8900
ENSG00000214548	1204.29	-7.98261	1.49421	-5.34235	9.17473e-08	0.00024727	MEG3	55384
ENSG00000034971	2014.86	7.47083	1.44758	5.16091	2.45747e-07	0.000588727	MYOC	4653
ENSG00000183166	46.7287	-8.51957	1.71132	-4.97836	6.4124e-07	0.00138258	CALN1	83698
ENSG00000099250	214.903	-5.7363	1.16276	-4.93335	8.08303e-07	0.00158435	NRP1	8829
ENSG00000171243	537.143	5.20277	1.06826	4.87034	1.11408e-06	0.0019331	SOSTDC1	25928
ENSG00000186854	32.1072	-4.23596	0.871344	-4.86141	1.16554e-06	0.0019331	TRABD2A	129293
ENSG00000186854	32.1072	-4.23596	0.871344	-4.86141	1.16554e-06	0.0019331	TRABD2A	105374836
ENSG00000250366	86.4961	-10.7235	2.22285	-4.82419	1.40571e-06	0.00216489	TUNAR	100507043
ENSG00000137877	171.329	-3.73003	0.780945	-4.7763	1.78551e-06	0.00250176	SPTBN5	51332
ENSG00000163554	16.1294	4.78257	1.00296	4.76845	1.85651e-06	0.00250176	SPTA1	6708
ENSG00000113578	294.053	-3.86973	0.822516	-4.70474	2.54186e-06	0.00304472	FGF1	2246
ENSG00000233085	77.7571	-6.60416	1.40164	-4.71173	2.45618e-06	0.00304472	BX322234.2	NA
ENSG00000116774	439.566	-4.44013	0.952669	-4.66073	3.15088e-06	0.0033968	OLFML3	56944
ENSG00000165379	76.0188	-6.62891	1.42068	-4.66602	3.07092e-06	0.0033968	LRFN5	145581
ENSG00000139438	162.029	1.70085	0.373796	4.55021	5.35933e-06	0.0055025	FAM222A	84915
ENSG00000066230	125.986	4.89057	1.08561	4.50489	6.64075e-06	0.00650823	SLC9A3	6550
ENSG00000203709	14.483	-3.86399	0.863825	-4.47311	7.70893e-06	0.00722662	C1orf132	NA
ENSG00000258548	19.84	6.50773	1.45953	4.45878	8.24257e-06	0.00740492	LINC00645	100505967
ENSG00000001461	1661.66	-1.54216	0.34673	-4.44773	8.67828e-06	0.00748449	NIPAL3	57185
ENSG00000223403	14.5238	-7.1117	1.60606	-4.42803	9.50968e-06	0.00788609	MEG9	100507257
ENSG00000091129	929.501	-4.54512	1.03531	-4.39012	1.1329e-05	0.00802528	NRCAM	4897
ENSG00000122877	396.281	-3.4169	0.776985	-4.39764	1.09433e-05	0.00802528	EGR2	1959
ENSG00000137976	114.948	-4.91049	1.11955	-4.38613	1.15386e-05	0.00802528	DNASE2B	58511
ENSG00000164879	5.98252	-4.31546	0.981892	-4.39505	1.10749e-05	0.00802528	CA3	761
ENSG00000196628	193.733	5.92055	1.34815	4.3916	1.12519e-05	0.00802528	TCF4	6925
ENSG00000010327	25.2747	-4.656	1.07132	-4.34602	1.38629e-05	0.00934053	STAB1	23166
ENSG00000103044	62.3626	-2.31296	0.53872	-4.29343	1.7593e-05	0.0113499	HAS3	3038
ENSG00000111344	44.1568	-3.7064	0.86404	-4.28962	1.78979e-05	0.0113499	RASAL1	8437
ENSG00000204832	13.9118	15.8382	3.72675	4.24986	2.13903e-05	0.013177	ST8SIA6-AS1	100128098
ENSG00000059915	49.327	-2.57095	0.606747	-4.23727	2.26252e-05	0.0131844	PSD	5662
ENSG00000049089	445.299	-3.43799	0.815211	-4.2173	2.47242e-05	0.0136687	COL9A2	1298
ENSG00000170819	23.0917	5.19195	1.23059	4.21908	2.45307e-05	0.0136687	BFSP2	8419
ENSG00000120594	51.4025	-7.17235	1.71979	-4.17047	3.03972e-05	0.0163849	PLXDC2	84898
ENSG00000008394	491.99	4.40166	1.05859	4.15804	3.20995e-05	0.0165915	MGST1	4257
ENSG00000157103	56.0926	-6.9954	1.68301	-4.15648	3.23195e-05	0.0165915	SLC6A1	6529
ENSG00000155893	555.796	-1.85062	0.446638	-4.14345	3.42117e-05	0.0171544	PXYLP1	92370
ENSG00000116147	18.0088	-8.08502	1.95762	-4.13003	3.62708e-05	0.0173154	TNR	7143
ENSG00000155816	139.387	5.41818	1.31589	4.1175	3.8301e-05	0.0173154	FMN2	56776
ENSG00000162843	24.3498	5.08781	1.236	4.11634	3.84935e-05	0.0173154	WDR64	128025
ENSG00000164949	517.78	-3.56826	0.863746	-4.13115	3.60958e-05	0.0173154	GEM	2669
ENSG00000167755	103.467	-6.93305	1.68441	-4.11601	3.85484e-05	0.0173154	KLK6	5653
ENSG00000141469	20.5614	-6.04559	1.473	-4.10428	4.05568e-05	0.0178458	SLC14A1	6563
ENSG00000133454	45.3709	-6.43464	1.57237	-4.09231	4.27092e-05	0.0178644	MYO18B	84700
ENSG00000150048	110.943	5.79307	1.41767	4.08633	4.38252e-05	0.0178644	CLEC1A	51267
ENSG00000174827	5.84915	-3.07979	0.752286	-4.0939	4.2417e-05	0.0178644	PDZK1	5174
ENSG00000178445	345.392	-4.17725	1.02237	-4.08586	4.39132e-05	0.0178644	GLDC	2731
ENSG00000147381	896.606	-7.15966	1.75964	-4.06881	4.7253e-05	0.018524	MAGEA4	4103
ENSG00000187268	34.1408	-8.34963	2.05182	-4.06939	4.71368e-05	0.018524	FAM9C	171484
ENSG00000246082	12.8413	-7.42752	1.8395	-4.0378	5.39559e-05	0.020774	NUDT16P1	152195
ENSG00000132026	9.39896	-3.48815	0.866895	-4.02373	5.72838e-05	0.0210845	RTBDN	83546
ENSG00000133115	18.164	-5.30113	1.31544	-4.02994	5.57919e-05	0.0210845	STOML3	161003
ENSG00000185559	117.385	-10.1775	2.53043	-4.02204	5.76961e-05	0.0210845	DLK1	8788
ENSG00000240476	40.8366	-4.14056	1.03319	-4.00755	6.13516e-05	0.0220467	LINC00973	NA
ENSG00000243742	38.6787	-2.36621	0.591181	-4.0025	6.26755e-05	0.0221283	RPLP0P2	113157
ENSG00000258077	29.9425	-3.13804	0.784722	-3.99892	6.36312e-05	0.0221283	AC078923.1	NA
ENSG00000124143	5.89328	-4.72194	1.18315	-3.99097	6.58031e-05	0.0225203	ARHGAP40	343578
ENSG00000124092	448.774	-5.53598	1.39954	-3.95559	7.63475e-05	0.0250168	CTCFL	140690
ENSG00000180828	11.3546	5.25787	1.33068	3.95127	7.77389e-05	0.0250168	BHLHE22	27319
ENSG00000187902	3.03602	-4.94644	1.25186	-3.95127	7.77367e-05	0.0250168	SHISA7	729956
ENSG00000108556	23.1407	-2.98873	0.758135	-3.94222	8.07313e-05	0.0252327	CHRNE	1145
ENSG00000172296	58.1641	4.40492	1.11739	3.94216	8.07502e-05	0.0252327	SPTLC3	55304
ENSG00000157087	26.3027	-4.78578	1.21869	-3.92698	8.60192e-05	0.026122	ATP2B2	491
ENSG00000244476	119.671	4.39432	1.11835	3.9293	8.51927e-05	0.026122	ERVFRD-1	405754
ENSG00000141542	202.307	-1.62641	0.4167	-3.90307	9.49809e-05	0.0283891	RAB40B	10966
ENSG00000164309	72.7902	-2.4697	0.633226	-3.90019	9.61181e-05	0.0283891	CMYA5	202333
ENSG00000088538	47.4611	-4.21273	1.08229	-3.89244	9.92431e-05	0.0285304	DOCK3	1795
ENSG00000270127	26.4373	-1.93911	0.498034	-3.89353	9.87966e-05	0.0285304	AC027020.2	NA
ENSG00000131153	705.287	0.968425	0.249167	3.88665	0.000101636	0.028834	GINS2	51659
ENSG00000008300	480.085	-2.42937	0.625997	-3.8808	0.000104115	0.0291536	CELSR3	1951
ENSG00000163081	47.5044	-2.15999	0.560513	-3.85359	0.000116398	0.032175	CCDC140	151278
ENSG00000060656	281.49	-3.48623	0.909913	-3.83138	0.000127425	0.0323224	PTPRU	10076
ENSG00000079112	5.25312	-5.70066	1.48617	-3.83579	0.000125159	0.0323224	CDH17	1015
ENSG00000129910	83.8943	-3.77289	0.980985	-3.84602	0.000120051	0.0323224	CDH15	1013
ENSG00000132361	1795.39	0.964593	0.25122	3.83963	0.000123218	0.0323224	CLUH	23277
ENSG00000146147	280.554	3.62599	0.944847	3.83765	0.000124215	0.0323224	MLIP	90523
ENSG00000183423	10.5669	-2.3424	0.60871	-3.84814	0.000119016	0.0323224	LRIT3	345193
ENSG00000258088	30.4462	-3.611	0.941893	-3.83377	0.000126193	0.0323224	AC078820.1	NA
ENSG00000008056	7.25875	-3.85543	1.00999	-3.8173	0.00013492	0.0338256	SYN1	6853
ENSG00000099260	10.9361	7.62967	2.00635	3.80275	0.000143096	0.0350603	PALMD	54873
ENSG00000119878	485.005	-0.709463	0.186441	-3.8053	0.000141631	0.0350603	CRIPT	9419
ENSG00000172716	291.103	5.68959	1.50414	3.78263	0.000155182	0.0375941	SLFN11	91607
ENSG00000169427	15.3697	-3.5572	0.944147	-3.76763	0.000164802	0.039481	KCNK9	51305
ENSG00000238045	15.5984	-2.08182	0.554265	-3.75601	0.000172647	0.0409059	AC009133.1	NA
ENSG00000270605	95.2744	-2.64947	0.706058	-3.75248	0.000175091	0.0410342	AL353622.1	NA
ENSG00000087494	88.1656	-3.71492	0.992835	-3.74173	0.000182757	0.0423702	PTHLH	5744
ENSG00000126878	3083.31	1.66442	0.447535	3.71908	0.00019995	0.0449076	AIF1L	83543
ENSG00000237836	63.1242	-3.91574	1.05283	-3.71926	0.000199811	0.0449076	PHKA2-AS1	NA
ENSG00000223799	2.18399	-3.1032	0.835501	-3.71417	0.000203868	0.0453155	IL10RB-AS1	NA
ENSG00000160172	93.3523	-1.19305	0.321755	-3.70796	0.000208933	0.0459674	FAM86C2P	645332
ENSG00000090006	690.149	-1.51912	0.410046	-3.70476	0.000211591	0.046082	LTBP4	8425
ENSG00000182447	27.888	6.15505	1.66262	3.70201	0.000213901	0.0461191	OTOL1	131149
ENSG00000153214	1144.51	-0.889986	0.241504	-3.68518	0.000228542	0.048788	TMEM87B	84910
ENSG00000011028	403.761	-4.38715	1.1935	-3.67587	0.000237037	0.0496189	MRC2	9902
ENSG00000120049	234.565	-1.74971	0.475934	-3.67637	0.000236579	0.0496189	KCNIP2	30819
ENSG00000119681	170.182	-2.48658	0.679921	-3.65716	0.000255021	0.0515501	LTBP2	4053
ENSG00000143178	137.095	-1.3513	0.368987	-3.66218	0.000250078	0.0515501	TBX19	9095
ENSG00000188107	17.8019	-3.97471	1.0863	-3.65896	0.000253245	0.0515501	EYS	346007
ENSG00000243696	35.9346	-1.78349	0.487777	-3.65636	0.000255826	0.0515501	AC006254.1	NA
ENSG00000148053	59.9455	-4.04972	1.1133	-3.63757	0.000275219	0.0549445	NTRK2	4915
ENSG00000145244	6.93975	-3.41764	0.942228	-3.62719	0.000286521	0.0566759	CORIN	10699
ENSG00000134115	128.452	4.38654	1.21108	3.622	0.000292334	0.0573002	CNTN6	27255
ENSG00000105131	4.52431	-3.20951	0.888752	-3.61126	0.000304717	0.0586608	EPHX3	79852
ENSG00000143365	68.9389	-3.10546	0.859421	-3.61344	0.000302167	0.0586608	RORC	6097
ENSG00000130270	94.5126	-2.15305	0.597495	-3.60347	0.000314003	0.0596995	ATP8B3	148229
ENSG00000138379	11.9049	-3.37414	0.936754	-3.60194	0.000315848	0.0596995	MSTN	2660
ENSG00000248632	19.522	-6.59341	1.83159	-3.59983	0.000318419	0.0596995	AC106872.5	NA
ENSG00000251629	20.9794	6.22329	1.7374	3.58196	0.000341021	0.0633858	LINC02241	105374676
ENSG00000089847	11.7454	-2.16293	0.604257	-3.57948	0.000344278	0.0634442	ANKRD24	170961
ENSG00000023516	2151.78	-1.40384	0.393852	-3.5644	0.000364688	0.0663121	AKAP11	11215
ENSG00000160401	12.8703	-2.30707	0.647423	-3.56347	0.000365991	0.0663121	CFAP157	286207
ENSG00000229967	60.3087	-6.42572	1.81585	-3.53868	0.000402139	0.0722544	AF274855.1	NA
ENSG00000144671	2.31836	-3.15072	0.892867	-3.52877	0.000417494	0.0739434	SLC22A14	9389
ENSG00000166104	128.678	4.62933	1.31209	3.5282	0.000418398	0.0739434	AC126323.1	NA
ENSG00000101825	24.658	-7.24052	2.05658	-3.52066	0.000430478	0.0752484	MXRA5	25878
ENSG00000186994	13.4613	-2.78978	0.792718	-3.51925	0.000432763	0.0752484	KANK3	256949
ENSG00000126860	100.701	-2.94196	0.837302	-3.51362	0.00044205	0.0756431	EVI2A	2123
ENSG00000158764	17.9003	-3.49901	0.995336	-3.51541	0.000439083	0.0756431	ITLN2	142683
ENSG00000134548	45.1708	4.07913	1.16285	3.50789	0.000451683	0.0766829	SPX	80763
ENSG00000141376	2470.94	1.73641	0.495599	3.50366	0.00045891	0.0773013	BCAS3	54828
ENSG00000053918	4.48634	-4.71612	1.34959	-3.49448	0.000474978	0.0781757	KCNQ1	3784
ENSG00000148481	930.348	-1.1814	0.337947	-3.49583	0.000472592	0.0781757	MINDY3	80013
ENSG00000181751	48.652	1.14168	0.326559	3.49608	0.00047215	0.0781757	C5orf30	90355
ENSG00000112303	5.18356	3.80354	1.09174	3.48393	0.000494112	0.0807087	VNN2	8875
ENSG00000225964	2.92475	-5.15854	1.48407	-3.47594	0.000509063	0.0825256	NRIR	NA
ENSG00000105538	90.0069	-3.35311	0.965241	-3.47385	0.00051304	0.0825497	RASIP1	54922
ENSG00000138152	8.43675	-4.88961	1.40978	-3.46835	0.000523656	0.0832179	BTBD16	118663
ENSG00000269463	1.5702	-3.6355	1.04839	-3.46771	0.000524913	0.0832179	AP001160.4	NA
ENSG00000253873	165.305	3.35789	0.970702	3.45924	0.000541711	0.0852543	PCDHGA11	56105
ENSG00000187796	44.7523	-2.87667	0.833333	-3.452	0.000556448	0.0869389	CARD9	64170
ENSG00000164619	37.0507	-3.33434	0.967496	-3.44636	0.000568193	0.0881353	BMPER	168667
ENSG00000184363	44.4597	-3.09829	0.900154	-3.44196	0.000577518	0.088942	PKP3	11187
ENSG00000172260	209.281	-3.63787	1.05773	-3.43932	0.000583185	0.0891777	NEGR1	257194
ENSG00000002933	25.4457	6.92309	2.01536	3.43516	0.000592207	0.089753	TMEM176A	55365
ENSG00000234465	41.5624	-3.163	0.921147	-3.43376	0.000595273	0.089753	PINLYP	390940
ENSG00000147174	69.2983	-1.61112	0.469919	-3.4285	0.000606934	0.0908758	GCNA	93953
ENSG00000091409	4447.32	-1.50509	0.439272	-3.42632	0.000611823	0.0909759	ITGA6	3655
ENSG00000159592	2241.62	-0.581321	0.17042	-3.4111	0.000647006	0.0955486	GPBP1L1	60313
ENSG00000140839	5.62166	-2.80693	0.824181	-3.40572	0.000659887	0.0967879	CLEC18B	497190
ENSG00000244682	838.999	-3.24326	0.953332	-3.40203	0.000668877	0.0974437	FCGR2C	NA
ENSG00000144711	796.143	-0.934731	0.275966	-3.38712	0.000706294	0.100018	IQSEC1	9922
ENSG00000151062	195.305	-3.81922	1.1275	-3.38734	0.000705746	0.100018	CACNA2D4	93589
ENSG00000179059	6.36812	-5.45394	1.60793	-3.3919	0.000694105	0.100018	ZFP42	132625
ENSG00000189089	1.85364	3.0038	0.887179	3.38579	0.000709741	0.100018	RIMKLBP1	NA
ENSG00000162676	52.474	-3.16857	0.937862	-3.3785	0.000728814	0.10073	GFI1	2672
ENSG00000176890	4475.29	1.07976	0.319474	3.37982	0.000725346	0.10073	TYMS	7298
ENSG00000262222	18.8429	2.56101	0.757734	3.37983	0.000725314	0.10073	AC133065.2	NA
ENSG00000108001	294.911	5.88436	1.74629	3.36964	0.000752661	0.103364	EBF3	253738
ENSG00000106236	239.161	-4.78947	1.42452	-3.36215	0.000773374	0.105536	NPTX2	4885
ENSG00000099337	19.8933	-3.01539	0.898316	-3.35672	0.000788736	0.105627	KCNK6	9424
ENSG00000146215	6.12312	-3.73339	1.11192	-3.3576	0.000786217	0.105627	CRIP3	401262
ENSG00000165702	16.303	4.57069	1.36108	3.35812	0.000784738	0.105627	GFI1B	8328
ENSG00000139155	12.8526	3.54392	1.05642	3.35467	0.000794609	0.105757	SLCO1C1	53919
ENSG00000149970	84.7154	-2.77046	0.82739	-3.34843	0.000812706	0.107501	CNKSR2	22866
ENSG00000054179	55.3325	-5.1379	1.53773	-3.34122	0.000834103	0.107689	ENTPD2	954
ENSG00000177294	17.848	-7.00423	2.09473	-3.34374	0.000826558	0.107689	FBXO39	162517
ENSG00000230896	17.4891	-1.61518	0.48285	-3.3451	0.000822537	0.107689	AL604028.1	NA
ENSG00000258807	32.5242	-4.49668	1.34574	-3.34141	0.00083353	0.107689	AL359237.1	NA
ENSG00000129596	28.4063	-3.8706	1.15938	-3.3385	0.000842307	0.108101	CDO1	1036
ENSG00000112877	182.36	1.67821	0.503635	3.3322	0.000861612	0.109924	CEP72	55722
ENSG00000156535	4015.75	-2.06278	0.619362	-3.33048	0.000866953	0.109955	CD109	135228
ENSG00000119820	1283.36	-0.561673	0.168792	-3.3276	0.000875962	0.110448	YIPF4	84272
ENSG00000123901	15.7524	-2.58883	0.778941	-3.32352	0.000888896	0.110783	GPR83	10888
ENSG00000182489	5.52667	-2.72089	0.818494	-3.32427	0.000886512	0.110783	XKRX	402415
ENSG00000144230	4.1239	-5.52733	1.66509	-3.31953	0.000901687	0.111732	GPR17	2840
ENSG00000056558	2048.8	-2.49898	0.753502	-3.31649	0.000911573	0.112311	TRAF1	7185
ENSG00000151376	26.3521	3.76925	1.13747	3.3137	0.000920688	0.11252	ME3	10873
ENSG00000205642	30.5077	-5.28079	1.59406	-3.31279	0.000923709	0.11252	VCX3B	425054
ENSG00000248479	3.37647	4.39702	1.33362	3.29705	0.00097706	0.117689	AC104137.1	NA
ENSG00000149582	26.388	-2.42813	0.737696	-3.2915	0.000996538	0.118709	TMEM25	84866
ENSG00000230006	13.7281	-2.28283	0.693325	-3.29258	0.000992729	0.118709	ANKRD36BP2	645784
ENSG00000125816	32.6243	-5.52091	1.68276	-3.28087	0.00103488	0.12158	NKX2-4	644524
ENSG00000132646	4876.78	0.739767	0.225412	3.28185	0.00103129	0.12158	PCNA	5111
ENSG00000135517	4.12737	-2.52629	0.770177	-3.28014	0.00103756	0.12158	MIP	4284
ENSG00000232533	46.5298	-1.83338	0.559412	-3.27734	0.0010479	0.122128	AC093673.1	NA
ENSG00000085662	3310.44	1.37601	0.420523	3.27213	0.00106742	0.123734	AKR1B1	231
ENSG00000088882	468.792	4.31108	1.32011	3.26569	0.00109198	0.125905	CPXM1	56265
ENSG00000074527	49.1431	3.50439	1.07366	3.26395	0.00109869	0.126004	NTN4	59277
ENSG00000236255	46.7876	-1.43585	0.440649	-3.25849	0.00112007	0.127777	AC009404.1	NA
ENSG00000178081	6.25995	4.56258	1.40361	3.25061	0.00115157	0.130679	ULK4P3	89837
ENSG00000178568	33.961	5.28244	1.6261	3.24854	0.00115999	0.130946	ERBB4	2066
ENSG00000018510	2082.84	-0.583361	0.179819	-3.24417	0.00117794	0.130965	AGPS	8540
ENSG00000120899	280.452	-1.32336	0.408057	-3.24309	0.00118241	0.130965	PTK2B	2185
ENSG00000179869	68.1494	-2.72554	0.840544	-3.2426	0.00118446	0.130965	ABCA13	154664
ENSG00000269976	2.32702	-3.63103	1.11864	-3.24592	0.00117072	0.130965	AC012065.3	NA
ENSG00000051180	474.952	1.07456	0.3317	3.23957	0.0011971	0.131078	RAD51	5888
ENSG00000151466	446.833	0.492144	0.151923	3.23944	0.00119765	0.131078	SCLT1	132320
ENSG00000225783	36.251	-1.62873	0.503627	-3.234	0.00122067	0.132924	MIAT	440823
ENSG00000248592	27.8967	-1.43184	0.443615	-3.22766	0.00124805	0.135223	TMEM110-MUSTN1	100526772
ENSG00000185186	4.34473	-2.4555	0.762311	-3.22112	0.00127691	0.136857	LINC00313	114038
ENSG00000221986	7.64358	-1.8854	0.585539	-3.21994	0.00128218	0.136857	MYBPHL	343263
ENSG00000253953	49.767	2.42689	0.75369	3.22001	0.00128187	0.136857	PCDHGB4	8641
ENSG00000269916	5.93181	-4.00072	1.24356	-3.21714	0.00129476	0.137519	AC133794.1	NA
ENSG00000142046	56.6266	-1.55216	0.48298	-3.21372	0.00131026	0.137807	TMEM91	641649
ENSG00000162976	530.008	-0.984618	0.306267	-3.2149	0.00130492	0.137807	PQLC3	130814
ENSG00000165731	3.92428	-2.91222	0.907887	-3.20769	0.00133805	0.13937	RET	5979
ENSG00000169436	395.485	-3.84543	1.1988	-3.20773	0.00133789	0.13937	COL22A1	169044
ENSG00000107736	11.4409	-3.33454	1.04069	-3.20416	0.00135458	0.139394	CDH23	64072
ENSG00000213434	2.20736	-2.31311	0.721569	-3.20567	0.00134748	0.139394	VTI1BP2	NA
ENSG00000247498	11.6238	-5.10007	1.59325	-3.20105	0.00136928	0.13992	GPRC5D-AS1	100506314
ENSG00000130779	3021.89	0.734741	0.230243	3.19115	0.00141707	0.14412	CLIP1	6249
ENSG00000145979	4890.38	1.47824	0.463604	3.18858	0.00142973	0.144725	TBC1D7	51256
ENSG00000080493	129.306	2.88318	0.905756	3.18318	0.00145668	0.146081	SLC4A4	8671
ENSG00000189157	36.747	-1.87362	0.58838	-3.18438	0.00145067	0.146081	FAM47E	100129583
ENSG00000111775	3741.79	0.643186	0.202263	3.17995	0.00147299	0.146355	COX6A1	1337
ENSG00000138311	174.41	-3.00656	0.945949	-3.17835	0.00148115	0.146491	ZNF365	22891
ENSG00000028277	26.2756	-1.70174	0.537904	-3.16365	0.00155806	0.147988	POU2F2	5452
ENSG00000057019	4148.64	-1.68226	0.531	-3.1681	0.00153437	0.147988	DCBLD2	131566
ENSG00000095752	21.3377	-2.56605	0.810476	-3.1661	0.00154498	0.147988	IL11	3589
ENSG00000117480	51.8119	-2.17313	0.686793	-3.16418	0.00155523	0.147988	FAAH	2166
ENSG00000119943	1883.59	-2.41401	0.762416	-3.16626	0.00154411	0.147988	PYROXD2	84795
ENSG00000147257	288.832	2.55398	0.806635	3.16622	0.00154435	0.147988	GPC3	2719
ENSG00000214297	15.1919	1.15086	0.363522	3.16586	0.00154625	0.147988	ALDOAP2	NA
ENSG00000254505	87.7182	-0.728107	0.230105	-3.16424	0.0015549	0.147988	CHMP4A	29082
ENSG00000261215	14.3491	-1.50458	0.474508	-3.17082	0.0015201	0.147988	AL162231.4	NA
ENSG00000073578	3139.4	1.11576	0.35354	3.15596	0.00159969	0.151276	SDHA	6389
ENSG00000005001	6.8808	-4.50569	1.43327	-3.14364	0.00166858	0.151535	PRSS22	64063
ENSG00000007516	63.5377	-2.34664	0.744147	-3.15346	0.00161347	0.151535	BAIAP3	8938
ENSG00000089692	23.9738	-1.90247	0.605582	-3.14156	0.00168048	0.151535	LAG3	3902
ENSG00000109255	43.6996	4.02352	1.27947	3.14466	0.00166277	0.151535	NMU	10874
ENSG00000157306	73.6807	-1.47331	0.46851	-3.14466	0.00166279	0.151535	ZFHX2-AS1	NA
ENSG00000172264	291.967	-1.84245	0.586428	-3.14182	0.00167901	0.151535	MACROD2	140733
ENSG00000179766	20.876	-1.68443	0.536116	-3.14192	0.00167843	0.151535	ATP8B5P	158381
ENSG00000184995	5.52551	-6.247	1.98359	-3.14934	0.0016364	0.151535	IFNE	338376
ENSG00000188596	8.36759	-1.92396	0.610263	-3.15266	0.00161788	0.151535	CFAP54	144535
ENSG00000197301	259.082	3.69263	1.17582	3.14047	0.00168677	0.151535	AC090673.1	100129940
ENSG00000242861	18.1641	-1.55481	0.495077	-3.14054	0.00168635	0.151535	AL591895.1	NA
ENSG00000258245	10.2385	-2.17114	0.690645	-3.14364	0.0016686	0.151535	RPL10P13	NA
ENSG00000106003	65.4474	-2.6857	0.857101	-3.13347	0.00172753	0.152035	LFNG	3955
ENSG00000237753	76.1079	-1.20782	0.385607	-3.13226	0.00173464	0.152035	AC079922.2	NA
ENSG00000255346	260.329	-3.41984	1.09134	-3.13363	0.0017266	0.152035	NOX5	79400
ENSG00000257551	4.21099	3.08559	0.984655	3.13367	0.00172634	0.152035	HLX-AS1	100873924
ENSG00000258727	351.219	-1.50219	0.479478	-3.13297	0.00173049	0.152035	AL135999.1	102724814
ENSG00000260711	4.8693	-5.06654	1.61561	-3.136	0.0017127	0.152035	AL121839.2	NA
ENSG00000163359	1424.3	-3.71753	1.18917	-3.12615	0.00177113	0.154227	COL6A3	1293
ENSG00000233221	5.98303	-6.31243	2.01954	-3.12568	0.00177396	0.154227	AC133785.1	NA
ENSG00000176222	60.7064	-1.61808	0.517927	-3.12414	0.00178326	0.154413	ZNF404	342908
ENSG00000260412	110.65	-3.28731	1.05418	-3.11836	0.00181862	0.156845	AL353746.1	NA
ENSG00000162949	17.8708	-9.05383	2.90452	-3.11716	0.00182604	0.156858	CAPN13	92291
ENSG00000231937	2.95658	-4.20632	1.35119	-3.11305	0.00185163	0.158329	AC116666.1	NA
ENSG00000267940	19.3122	-1.66569	0.535236	-3.11206	0.00185786	0.158329	AC022762.2	NA
ENSG00000005102	4.97187	4.47936	1.44042	3.10977	0.00187232	0.158933	MEOX1	4222
ENSG00000225171	3.84872	-2.21052	0.711682	-3.10605	0.00189606	0.160318	DUTP6	NA
ENSG00000119888	9.32797	-2.82746	0.912938	-3.0971	0.00195425	0.164592	EPCAM	4072
ENSG00000118495	198.967	-4.5274	1.46339	-3.09378	0.00197626	0.165798	PLAGL1	5325
ENSG00000055955	6.45185	-2.09339	0.677043	-3.09196	0.00198841	0.166171	ITIH4	3700
ENSG00000108924	9.52878	2.59703	0.841882	3.0848	0.00203692	0.169568	HLF	3131
ENSG00000184451	22.8249	-2.20534	0.716535	-3.07779	0.00208541	0.172937	CCR10	2826
ENSG00000142765	11.3294	-2.38471	0.775124	-3.07655	0.00209412	0.172993	SYTL1	84958
ENSG00000165929	331.045	-4.76626	1.55089	-3.07325	0.00211744	0.173879	TC2N	123036
ENSG00000188786	527.836	-0.592349	0.192775	-3.07275	0.00212097	0.173879	MTF1	4520
ENSG00000165917	1.64521	-2.18615	0.712176	-3.06968	0.00214287	0.174538	RAPSN	5913
ENSG00000182600	128.788	-2.52314	0.822042	-3.06936	0.0021452	0.174538	C2orf82	389084
ENSG00000160256	271.866	1.01947	0.332326	3.06769	0.00215718	0.174853	FAM207A	85395
ENSG00000242173	2.69155	-2.97209	0.970492	-3.06246	0.00219526	0.177274	ARHGDIG	398
ENSG00000250896	33.9776	0.628583	0.205334	3.06127	0.00220397	0.177313	RNPS1P1	NA
ENSG00000103365	3260.1	0.740846	0.242694	3.0526	0.0022687	0.181842	GGA2	23062
ENSG00000124205	1128.89	-5.21187	1.70871	-3.05018	0.00228701	0.181956	EDN3	1908
ENSG00000215244	5.79854	-1.36961	0.448867	-3.05127	0.00227876	0.181956	AL137145.2	399715
ENSG00000213090	11.5768	1.04858	0.34396	3.04854	0.00229954	0.182281	AC007256.1	NA
ENSG00000229334	24.0003	-1.68865	0.554983	-3.0427	0.00234469	0.185065	AC046143.1	NA
ENSG00000235527	3.73674	-1.76256	0.579449	-3.04178	0.00235183	0.185065	HIPK1-AS1	101928846
ENSG00000146966	115.936	2.6185	0.861521	3.03939	0.00237055	0.185615	DENND2A	27147
ENSG00000167513	296.996	1.02982	0.339022	3.03761	0.00238464	0.185615	CDT1	81620
ENSG00000168539	35.9548	3.03984	1.00068	3.03776	0.00238342	0.185615	CHRM1	1128
ENSG00000121211	311.809	0.870365	0.286655	3.03628	0.00239516	0.185763	MND1	84057
ENSG00000178199	2.83745	-2.83688	0.935301	-3.03312	0.0024204	0.187048	ZC3H12D	340152
ENSG00000039139	9.79914	-4.30636	1.42036	-3.03189	0.00243031	0.187143	DNAH5	1767
ENSG00000187726	4.05786	-2.68015	0.887498	-3.0199	0.00252861	0.194019	DNAJB13	374407
ENSG00000107242	113.604	4.03278	1.33691	3.01651	0.00255706	0.19413	PIP5K1B	8395
ENSG00000122965	1278.68	0.655484	0.217285	3.0167	0.00255544	0.19413	RBM19	9904
ENSG00000134184	179.504	3.91591	1.29783	3.01728	0.00255052	0.19413	GSTM1	2944
ENSG00000171819	455.451	-3.26108	1.0818	-3.01451	0.00257398	0.194728	ANGPTL7	10218
ENSG00000019505	23.6429	-4.85003	1.60992	-3.01259	0.00259028	0.195268	SYT13	57586
ENSG00000269374	74.4749	0.70796	0.235082	3.01154	0.00259923	0.195268	AC011497.2	NA
ENSG00000115221	8.7174	-2.97792	0.991356	-3.00388	0.00266557	0.198207	ITGB6	100505984
ENSG00000115221	8.7174	-2.97792	0.991356	-3.00388	0.00266557	0.198207	ITGB6	3694
ENSG00000132932	479.795	-2.89506	0.96389	-3.00352	0.00266879	0.198207	ATP8A2	51761
ENSG00000150893	819.998	-2.3301	0.775628	-3.00414	0.00266329	0.198207	FREM2	341640
ENSG00000170382	7.62452	5.21405	1.7364	3.0028	0.00267511	0.198207	LRRN2	10446
ENSG00000117407	5.61684	-1.86194	0.620307	-3.00165	0.00268521	0.198273	ARTN	9048
ENSG00000151240	2804.95	-1.04006	0.347048	-2.99687	0.00272764	0.200719	DIP2C	22982
ENSG00000172575	124.596	2.39769	0.800835	2.99399	0.00275356	0.201937	RASGRP1	10125
ENSG00000131969	60.3455	-4.04472	1.352	-2.99165	0.0027747	0.202797	ABHD12B	145447
ENSG00000140090	267.55	-2.9302	0.980148	-2.98955	0.00279393	0.202828	SLC24A4	123041
ENSG00000258512	4.88063	-2.68357	0.897605	-2.9897	0.00279249	0.202828	LINC00239	145200
ENSG00000266976	2.99091	-4.54613	1.52266	-2.98565	0.0028298	0.204742	AC079466.1	102724908
ENSG00000162836	483.898	-1.14152	0.382652	-2.98319	0.00285263	0.205509	ACP6	51205
ENSG00000165060	249.647	0.780111	0.261567	2.98246	0.00285945	0.205509	FXN	2395
ENSG00000107165	8100.46	3.37482	1.13466	2.97431	0.00293651	0.210346	TYRP1	7306
ENSG00000130429	6159.26	0.97012	0.326538	2.97092	0.00296908	0.211527	ARPC1B	10095
ENSG00000235884	53.5437	-3.1821	1.07121	-2.97055	0.00297263	0.211527	LINC00941	NA
ENSG00000120549	65.3339	3.82784	1.28945	2.96859	0.00299168	0.211862	KIAA1217	56243
ENSG00000158006	514.844	-0.678995	0.228768	-2.96805	0.00299697	0.211862	PAFAH2	5051
ENSG00000173276	703.841	-0.965023	0.325384	-2.96579	0.00301903	0.212723	ZBTB21	49854
ENSG00000133962	15.282	-4.17319	1.40807	-2.96376	0.00303905	0.213003	CATSPERB	79820
ENSG00000230613	1.47164	-3.88692	1.31165	-2.96338	0.00304276	0.213003	HM13-AS1	NA
ENSG00000148935	149.072	3.07316	1.03762	2.96173	0.00305918	0.213459	GAS2	2620
ENSG00000136014	19.1061	3.06596	1.03645	2.95813	0.00309514	0.215272	USP44	84101
ENSG00000139263	498.121	1.32068	0.447079	2.95402	0.00313666	0.216761	LRIG3	121227
ENSG00000172005	378.684	-3.671	1.24253	-2.95446	0.0031322	0.216761	MAL	4118
ENSG00000111879	195.501	2.73946	0.928394	2.95076	0.00316997	0.218249	FAM184A	79632
ENSG00000178965	3.46491	-3.53249	1.19748	-2.94993	0.00317844	0.218249	ERICH3	127254
ENSG00000100596	2116.16	-0.82434	0.279874	-2.9454	0.00322541	0.218689	SPTLC2	9517
ENSG00000111799	1480	-2.55537	0.867211	-2.94665	0.00321236	0.218689	COL12A1	1303
ENSG00000140905	430.631	0.713104	0.241937	2.94748	0.0032038	0.218689	GCSH	2653
ENSG00000145861	15.3978	1.71841	0.583324	2.9459	0.00322017	0.218689	C1QTNF2	114898
ENSG00000144136	5258.12	-1.63095	0.554197	-2.94291	0.00325148	0.219765	SLC20A1	6574
ENSG00000101342	3.43135	-2.9546	1.00702	-2.93401	0.00334617	0.223692	TLDC2	140711
ENSG00000120251	54.1117	-4.49699	1.53295	-2.93355	0.00335107	0.223692	GRIA2	2891
ENSG00000169756	1941.91	-1.08241	0.368743	-2.93539	0.00333126	0.223692	LIMS1	3987
ENSG00000198574	34.5529	-3.57754	1.21835	-2.93637	0.00332081	0.223692	SH2D1B	117157
ENSG00000038358	1398.92	0.81048	0.276548	2.93071	0.00338194	0.223988	EDC4	23644
ENSG00000170965	47.0725	-2.39495	0.817604	-2.92923	0.00339808	0.223988	PLAC1	10761
ENSG00000224080	10.3033	1.48254	0.506269	2.92837	0.00340744	0.223988	UBE2FP1	NA
ENSG00000259972	14.5266	-1.70495	0.582063	-2.92916	0.00339883	0.223988	AC009120.2	NA
ENSG00000165476	1147.15	-1.1782	0.402543	-2.9269	0.00342363	0.224368	REEP3	221035
ENSG00000165905	4.8371	-2.84364	0.972363	-2.92447	0.00345047	0.225441	LARGE2	120071
ENSG00000196814	808.8	1.2123	0.41479	2.92269	0.00347017	0.226043	MVB12B	89853
ENSG00000146918	3093.64	0.981247	0.336273	2.918	0.00352279	0.228093	NCAPG2	54892
ENSG00000182359	118.57	-0.859351	0.294414	-2.91885	0.00351321	0.228093	KBTBD3	143879
ENSG00000231177	9.59883	-1.28339	0.440229	-2.91528	0.00355366	0.229402	LINC00852	84657
ENSG00000261239	6.32415	-3.10868	1.06898	-2.90807	0.00363672	0.234064	ANKRD26P1	NA
ENSG00000119703	120.675	-1.40676	0.485397	-2.89817	0.00375351	0.239436	ZC2HC1C	79696
ENSG00000237649	905.474	0.709855	0.244887	2.89871	0.00374702	0.239436	KIFC1	3833
ENSG00000251615	10.7761	-1.86925	0.64484	-2.89878	0.0037462	0.239436	AC104825.2	NA
ENSG00000133961	1771.14	-0.654831	0.226118	-2.89597	0.00377991	0.240409	NUMB	101928143
ENSG00000133961	1771.14	-0.654831	0.226118	-2.89597	0.00377991	0.240409	NUMB	8650
ENSG00000255031	37.2329	-1.07901	0.372766	-2.89459	0.00379657	0.240758	AP002807.1	NA
ENSG00000147485	2.4933	-2.84309	0.982686	-2.89318	0.00381359	0.241129	PXDNL	137902
ENSG00000160471	4.09292	-3.9334	1.36007	-2.89206	0.00382722	0.241283	COX6B2	125965
ENSG00000135898	23.541	-3.50349	1.2119	-2.8909	0.00384137	0.241469	GPR55	9290
ENSG00000099246	1600.02	-0.762222	0.263857	-2.88877	0.00386757	0.241903	RAB18	22931
ENSG00000232938	8.8838	-2.545	0.881078	-2.88851	0.00387072	0.241903	RPL23AP87	388574
ENSG00000102898	1287.73	0.814229	0.282142	2.88589	0.00390314	0.243224	NUTF2	10204
ENSG00000121577	47.7056	-1.61849	0.56165	-2.88166	0.00395584	0.245798	POPDC2	64091
ENSG00000140092	291.239	-3.52361	1.22383	-2.87916	0.00398733	0.246335	FBLN5	10516
ENSG00000155090	1391.16	-1.08614	0.377136	-2.87998	0.00397705	0.246335	KLF10	7071
ENSG00000237263	5.39068	1.37841	0.479137	2.87685	0.00401667	0.247438	MAPK6PS3	NA
ENSG00000157315	1.70913	-2.15019	0.747953	-2.87476	0.00404333	0.24786	TMED6	146456
ENSG00000168993	7.35797	-3.04687	1.05996	-2.87451	0.0040465	0.24786	CPLX1	10815
ENSG00000179256	9.73063	2.57773	0.897086	2.87345	0.00406012	0.247989	SMCO3	440087
ENSG00000166436	568.458	-0.751102	0.261678	-2.87033	0.0041004	0.249742	TRIM66	9866
ENSG00000149418	4.34768	-4.33706	1.51324	-2.86608	0.00415584	0.250992	ST14	6768
ENSG00000182575	21.8421	-3.42886	1.19611	-2.86668	0.00414801	0.250992	NXPH3	11248
ENSG00000254911	8.49588	-1.67917	0.585783	-2.86654	0.00414991	0.250992	SCARNA9	619383
ENSG00000254911	8.49588	-1.67917	0.585783	-2.86654	0.00414991	0.250992	SCARNA9	100158262
ENSG00000268941	50.0054	-2.99814	1.04698	-2.86361	0.00418849	0.252257	LINC01711	79160
ENSG00000162694	1356.98	-0.71663	0.251078	-2.85421	0.00431437	0.256967	EXTL2	2135
ENSG00000189221	160.319	-2.31345	0.810435	-2.85458	0.00430938	0.256967	MAOA	4128
ENSG00000255504	4.25341	-5.60775	1.96364	-2.85579	0.00429294	0.256967	AP001533.1	NA
ENSG00000164111	37138.4	0.64894	0.22753	2.8521	0.00434311	0.257258	ANXA5	308
ENSG00000181433	131.076	-6.61233	2.31787	-2.85277	0.00433403	0.257258	SAGE1	55511
ENSG00000182326	282.71	2.31841	0.813311	2.85059	0.00436388	0.25778	C1S	716
ENSG00000179141	1.77977	-2.58544	0.907267	-2.84971	0.00437598	0.257788	MTUS2-AS1	NA
ENSG00000232070	23.1717	-1.15887	0.406827	-2.84855	0.00439187	0.258019	TMEM253	643382
ENSG00000117245	154.389	2.55201	0.896753	2.84584	0.00442951	0.25882	KIF17	57576
ENSG00000168453	621.8	-2.41472	0.848484	-2.84593	0.00442823	0.25882	HR	55806
ENSG00000224086	31.8101	-1.56697	0.551108	-2.84331	0.0044648	0.260177	AC245452.1	NA
ENSG00000162490	69.5321	-3.38608	1.19154	-2.84176	0.00448648	0.260736	DRAXIN	374946
ENSG00000112312	1125.25	0.70881	0.249967	2.83562	0.00457374	0.262596	GMNN	51053
ENSG00000128918	30.3761	-2.15017	0.757904	-2.83699	0.00455408	0.262596	ALDH1A2	8854
ENSG00000137843	32.4177	-2.9489	1.04053	-2.83404	0.00459641	0.262596	PAK6	106821730
ENSG00000137843	32.4177	-2.9489	1.04053	-2.83404	0.00459641	0.262596	PAK6	56924
ENSG00000147724	58.0833	-6.59548	2.327	-2.83434	0.00459211	0.262596	FAM135B	51059
ENSG00000162545	262.281	-2.57216	0.907905	-2.83307	0.00461029	0.262596	CAMK2N1	55450
ENSG00000205085	16.2127	-1.55557	0.549314	-2.83184	0.0046281	0.262596	FAM71F2	346653
ENSG00000223768	149.419	-0.991439	0.349655	-2.83548	0.00457573	0.262596	LINC00205	NA
ENSG00000234810	7.71294	2.76319	0.9756	2.83229	0.00462152	0.262596	AL603840.1	NA
ENSG00000244119	19.4433	-1.60418	0.565939	-2.83456	0.00458894	0.262596	PDCL3P4	NA
ENSG00000106565	59.2912	2.94138	1.03965	2.82921	0.00466628	0.264067	TMEM176B	28959
ENSG00000080007	16.1544	6.38221	2.25923	2.82495	0.00472884	0.265149	DDX43	55510
ENSG00000100191	137.007	3.25307	1.15082	2.82674	0.00470238	0.265149	SLC5A4	6527
ENSG00000134954	5361.26	0.780845	0.27651	2.82393	0.00474393	0.265149	ETS1	2113
ENSG00000197780	564.86	-0.748779	0.265055	-2.82499	0.00472818	0.265149	TAF13	6884
ENSG00000248079	10.1964	-2.4043	0.851715	-2.8229	0.00475918	0.265149	DPH6-AS1	100507466
ENSG00000146054	52.5562	-2.35927	0.836014	-2.82205	0.0047718	0.265167	TRIM7	81786
ENSG00000235105	16.867	1.10475	0.392328	2.81588	0.00486433	0.269614	AL356968.2	NA
ENSG00000265702	13.0086	-4.31956	1.53469	-2.81461	0.00488364	0.26999	AC005821.1	105371855
ENSG00000152049	383.931	2.80926	0.998474	2.81355	0.00489971	0.270186	KCNE4	23704
ENSG00000257556	10.8379	-2.06761	0.735203	-2.8123	0.00491881	0.270547	LINC02298	NA
ENSG00000115368	1887.05	-0.372864	0.132665	-2.81057	0.00494532	0.271313	WDR75	84128
ENSG00000136732	3431.74	1.27362	0.453797	2.80658	0.0050071	0.27292	GYPC	2995
ENSG00000144214	13.5141	-1.59827	0.569526	-2.80632	0.00501105	0.27292	LYG1	129530
ENSG00000186792	13.6306	-1.24384	0.443245	-2.80622	0.00501258	0.27292	HYAL3	8372
ENSG00000064763	534.257	1.47684	0.527168	2.80145	0.00508732	0.274219	FAR2	55711
ENSG00000077782	1825.67	-1.95579	0.697966	-2.80213	0.00507671	0.274219	FGFR1	2260
ENSG00000183439	13.3902	-5.16142	1.84168	-2.80256	0.00506986	0.274219	TRIM61	391712
ENSG00000261087	92.4217	-1.48793	0.53072	-2.8036	0.00505351	0.274219	AP003469.4	NA
ENSG00000260062	18.0271	4.33937	1.54993	2.79972	0.00511465	0.274525	GOLGA2P11	NA
ENSG00000260101	9.77884	-1.28627	0.459466	-2.79948	0.00511846	0.274525	AC008074.3	101927402
ENSG00000119714	7.08222	-3.80288	1.36232	-2.79148	0.00524674	0.274575	GPR68	8111
ENSG00000125245	10.9944	-2.79978	1.00292	-2.79163	0.00524436	0.274575	GPR18	2841
ENSG00000138796	1342.04	0.68059	0.243733	2.79236	0.00523252	0.274575	HADH	3033
ENSG00000151023	9.83229	-2.39527	0.856413	-2.79687	0.00516007	0.274575	ENKUR	219670
ENSG00000164032	14273.2	0.568883	0.203347	2.7976	0.00514842	0.274575	H2AFZ	3015
ENSG00000169184	26.0055	-2.47398	0.88464	-2.7966	0.00516435	0.274575	MN1	4330
ENSG00000226491	1.72395	-3.14751	1.12672	-2.79351	0.00521387	0.274575	FTOP1	NA
ENSG00000253301	13.3872	-4.06893	1.45737	-2.79198	0.00523871	0.274575	LINC01606	NA
ENSG00000256151	7.53539	-5.6064	2.005	-2.79621	0.00517058	0.274575	ADGRD1-AS1	NA
ENSG00000204052	17.6281	-2.11371	0.757604	-2.78999	0.00527092	0.275173	LRRC73	221424
ENSG00000129675	704.048	1.84795	0.662763	2.78825	0.00529933	0.275246	ARHGEF6	9459
ENSG00000166451	860.375	0.893436	0.320402	2.78848	0.00529554	0.275246	CENPN	55839
ENSG00000182103	6.94241	3.59105	1.28824	2.78756	0.00531063	0.275246	FAM181B	220382
ENSG00000169067	12.786	-3.56568	1.27996	-2.78578	0.00533989	0.276099	ACTBL2	345651
ENSG00000025434	245.982	-1.26396	0.454604	-2.78036	0.00542988	0.276117	NR1H3	10062
ENSG00000080166	63252.3	1.90846	0.686293	2.78082	0.0054221	0.276117	DCT	1638
ENSG00000145536	50.6001	-2.89841	1.0418	-2.78212	0.00540053	0.276117	ADAMTS16	170690
ENSG00000163631	7.12922	2.94208	1.05795	2.78094	0.00542022	0.276117	ALB	213
ENSG00000225778	8.04765	-2.60587	0.937156	-2.78062	0.00542556	0.276117	PROSER2-AS1	219731
ENSG00000234883	29.0404	-4.01747	1.44274	-2.7846	0.0053594	0.276117	MIR155HG	114614
ENSG00000263823	19.478	-1.17232	0.421638	-2.78039	0.00542942	0.276117	AC009831.1	NA
ENSG00000118514	15.7568	-2.04974	0.737894	-2.77783	0.00547228	0.277158	ALDH8A1	64577
ENSG00000102172	5396.85	1.03893	0.374239	2.77611	0.00550136	0.277787	SMS	6611
ENSG00000005022	13742.5	0.75724	0.272933	2.77445	0.00552949	0.277934	SLC25A5	292
ENSG00000136002	237.971	-3.62778	1.30758	-2.77442	0.00553007	0.277934	ARHGEF4	50649
ENSG00000140854	413.797	0.710046	0.256071	2.77285	0.00555682	0.278509	KATNB1	10300
ENSG00000162062	178.591	0.8358	0.301654	2.77072	0.00559317	0.278509	TEDC2	80178
ENSG00000175643	497.696	0.828006	0.298743	2.77164	0.00557751	0.278509	RMI2	NA
ENSG00000188931	2.32219	-2.39802	0.865261	-2.77144	0.00558089	0.278509	CFAP126	257177
ENSG00000074211	9.43522	-4.03439	1.45747	-2.76807	0.00563887	0.279855	PPP2R2C	5522
ENSG00000197329	943.384	-0.888583	0.32106	-2.76765	0.00564616	0.279855	PELI1	57162
ENSG00000100593	5.72808	-3.15164	1.13922	-2.7665	0.00566611	0.2802	ISM2	145501
ENSG00000237863	3.33917	4.18028	1.51182	2.76507	0.00569113	0.280793	AL035425.1	101928358
ENSG00000175746	17.4315	-3.37978	1.2228	-2.76397	0.00571023	0.280892	C15orf54	400360
ENSG00000183281	9.12951	-2.31583	0.838019	-2.76346	0.0057192	0.280892	PLGLB1	5343
ENSG00000139351	21.6021	-1.88905	0.683869	-2.76229	0.00573971	0.281259	SYCP3	50511
ENSG00000125650	46.9128	-1.24594	0.452104	-2.75588	0.00585348	0.284733	PSPN	5623
ENSG00000125835	4332.14	0.584664	0.212194	2.75532	0.00586343	0.284733	SNRPB	6628
ENSG00000185668	101.543	-2.12437	0.770694	-2.75643	0.00584357	0.284733	POU3F1	5453
ENSG00000268069	8.56275	-1.24444	0.451299	-2.75747	0.00582513	0.284733	AC004466.1	NA
ENSG00000143882	88.6788	-2.58507	0.938799	-2.75359	0.00589449	0.284957	ATP6V1C2	245973
ENSG00000197506	45.5632	-3.47807	1.26277	-2.75432	0.00588136	0.284957	SLC28A3	64078
ENSG00000087116	54.5733	-4.69065	1.70395	-2.75281	0.00590858	0.285	ADAMTS2	9509
ENSG00000136630	139.717	1.67214	0.608016	2.75016	0.00595659	0.2854	HLX	3142
ENSG00000163803	66.6288	-2.37472	0.86344	-2.75031	0.00595396	0.2854	PLB1	151056
ENSG00000165449	10.0789	-5.11813	1.86028	-2.75127	0.00593652	0.2854	SLC16A9	220963
ENSG00000198075	37.0466	4.65016	1.69271	2.74717	0.00601121	0.287379	SULT1C4	27233
ENSG00000101057	1420.45	1.1383	0.414748	2.74455	0.00605931	0.288112	MYBL2	4605
ENSG00000130475	42.0486	-2.03115	0.740333	-2.74356	0.00607763	0.288112	FCHO1	23149
ENSG00000188312	207.692	0.583529	0.2127	2.74344	0.00608	0.288112	CENPP	401541
ENSG00000248449	5.75821	2.61904	0.954383	2.74423	0.00606539	0.288112	PCDHGB8P	56120
ENSG00000230606	90.6901	-1.58728	0.579446	-2.7393	0.00615702	0.291122	AC092683.1	NA
ENSG00000135318	681.636	-2.70179	0.988132	-2.73424	0.00625251	0.292875	NT5E	4907
ENSG00000234431	22.5248	-1.1485	0.420121	-2.73374	0.00626201	0.292875	AC007283.1	NA
ENSG00000253552	44.5542	2.4866	0.908812	2.7361	0.0062173	0.292875	HOXA-AS2	NA
ENSG00000262160	3.67832	-3.04406	1.11318	-2.73457	0.00624627	0.292875	AC020978.6	NA
ENSG00000270820	30.63	-1.31345	0.480426	-2.73393	0.00625829	0.292875	AC016727.1	NA
ENSG00000144488	12.4182	-3.51281	1.28739	-2.72862	0.00635996	0.294676	ESPNL	339768
ENSG00000151388	5.43469	4.4688	1.63736	2.72927	0.00634747	0.294676	ADAMTS12	81792
ENSG00000163395	32.8066	-2.10772	0.773321	-2.72554	0.00641967	0.294676	IGFN1	91156
ENSG00000180346	201.824	1.12928	0.414308	2.72569	0.00641674	0.294676	TIGD2	166815
ENSG00000183496	201.614	1.27693	0.467903	2.72905	0.00635167	0.294676	MEX3B	84206
ENSG00000183760	19.3881	-3.53641	1.2976	-2.72534	0.00642353	0.294676	ACP7	390928
ENSG00000187867	31.6935	-2.78926	1.02174	-2.72992	0.00633503	0.294676	PALM3	342979
ENSG00000225217	473.745	-2.48725	0.912482	-2.72581	0.00641437	0.294676	HSPA7	NA
ENSG00000148204	5.91504	-3.02562	1.11107	-2.72316	0.00646605	0.295997	CRB2	286204
ENSG00000255874	17.9507	-1.97132	0.72431	-2.72166	0.00649558	0.296719	LINC00346	283487
ENSG00000156711	26.2251	-1.58899	0.584987	-2.71629	0.00660188	0.300302	MAPK13	5603
ENSG00000267892	12.3368	-1.57267	0.578886	-2.71671	0.00659342	0.300302	AC022144.1	NA
ENSG00000253555	4.47353	-1.29347	0.476393	-2.71513	0.00662491	0.300677	AC011978.1	NA
ENSG00000260063	18.2411	-1.1026	0.406191	-2.71448	0.00663802	0.300677	AL512408.1	101928728
ENSG00000227388	8.14909	-2.13003	0.784979	-2.71349	0.0066579	0.300946	AL133410.1	NA
ENSG00000163485	72.8994	-2.52834	0.93242	-2.71159	0.00669624	0.302045	ADORA1	134
ENSG00000075420	2041.37	-0.74788	0.27607	-2.70902	0.00674824	0.302963	FNDC3B	64778
ENSG00000120669	33.9724	-3.47943	1.28594	-2.70575	0.00681494	0.302963	SOHLH2	54937
ENSG00000143149	3640.51	0.725662	0.268029	2.7074	0.00678115	0.302963	ALDH9A1	223
ENSG00000179314	5.16019	3.92454	1.44974	2.70707	0.00678799	0.302963	WSCD1	23302
ENSG00000179314	5.16019	3.92454	1.44974	2.70707	0.00678799	0.302963	WSCD1	339166
ENSG00000203943	163.942	-1.70422	0.629643	-2.70665	0.00679662	0.302963	SAMD13	148418
ENSG00000239264	348.467	0.995712	0.367933	2.70623	0.00680519	0.302963	TXNDC5	81567
ENSG00000125726	105.818	-3.35039	1.23919	-2.70369	0.00685739	0.304223	CD70	970
ENSG00000162368	2338.83	-0.662902	0.245574	-2.6994	0.00694652	0.306914	CMPK1	51727
ENSG00000248837	3.94479	4.63733	1.71752	2.70001	0.00693366	0.306914	AC097512.1	105374524
ENSG00000100767	417.65	-2.16914	0.804708	-2.69557	0.0070269	0.308853	PAPLN	89932
ENSG00000164402	2265.34	0.806241	0.299208	2.69458	0.0070477	0.308853	2017-09-08	23176
ENSG00000172717	8.6718	-1.40784	0.522382	-2.69505	0.0070378	0.308853	FAM71D	161142
ENSG00000211644	2.82414	-1.72558	0.64001	-2.69617	0.00701409	0.308853	IGLV1-51	NA
ENSG00000169885	18.8883	-1.72895	0.642306	-2.69178	0.00710722	0.310354	CALML6	163688
ENSG00000102001	4.08477	-3.29988	1.2289	-2.68524	0.0072478	0.310542	CACNA1F	778
ENSG00000162148	21.8549	-1.85296	0.689571	-2.68712	0.00720717	0.310542	PPP1R32	220004
ENSG00000164749	19.4982	3.71329	1.38363	2.68374	0.00728045	0.310542	HNF4G	3174
ENSG00000164796	33.3913	-2.70108	1.0047	-2.68846	0.00717827	0.310542	CSMD3	114788
ENSG00000166049	85.038	-5.0524	1.87814	-2.69012	0.00714274	0.310542	PASD1	139135
ENSG00000176563	7.2628	-1.80934	0.67444	-2.68273	0.00730229	0.310542	CNTD1	124817
ENSG00000225746	11.1694	-9.2251	3.4331	-2.68711	0.0072074	0.310542	MEG8	NA
ENSG00000227632	1.78923	-2.37397	0.884807	-2.68304	0.00729573	0.310542	AC018804.1	NA
ENSG00000246627	4.84055	3.27223	1.21719	2.68835	0.0071807	0.310542	CACNA1C-AS1	100652846
ENSG00000248590	4.73	-3.68611	1.37352	-2.68369	0.00728148	0.310542	GLDCP1	NA
ENSG00000260193	4.91494	-2.01813	0.752154	-2.68313	0.00729364	0.310542	AL138781.1	NA
ENSG00000148057	88.7576	-1.28073	0.477702	-2.68102	0.00733982	0.311523	IDNK	414328
ENSG00000197653	36.2166	-2.72681	1.0182	-2.67807	0.00740471	0.312695	DNAH10	196385
ENSG00000247157	24.2986	-2.08506	0.778392	-2.67868	0.00739137	0.312695	LINC01252	338817
ENSG00000259687	6.28189	-1.38657	0.517804	-2.67779	0.00741093	0.312695	LINC01220	NA
ENSG00000111452	55.7412	-2.6826	1.00259	-2.67566	0.00745824	0.313482	ADGRD1	283383
ENSG00000261168	6.04913	-1.85068	0.691676	-2.67564	0.00745867	0.313482	AL592424.1	NA
ENSG00000240288	7.78787	-1.3124	0.490759	-2.67422	0.00749024	0.314197	GHRLOS	100126793
ENSG00000172901	39.9609	-2.31068	0.865384	-2.67012	0.00758244	0.317447	LVRN	206338
ENSG00000108963	729.484	0.658922	0.246946	2.66828	0.00762406	0.318382	DPH1	1801
ENSG00000213080	56.0423	1.06564	0.39944	2.66783	0.00763432	0.318382	AL354714.2	NA
ENSG00000092871	303.224	-1.02833	0.385555	-2.66714	0.00764988	0.318415	RFFL	117584
ENSG00000159871	21.3048	-2.22755	0.836207	-2.66387	0.00772468	0.319065	LYPD5	284348
ENSG00000213139	72.8305	-0.915319	0.343572	-2.66413	0.00771885	0.319065	CRYGS	1427
ENSG00000260128	2.71036	3.33513	1.25124	2.66546	0.00768823	0.319065	ULK4P2	100288380
ENSG00000270091	12.8936	-1.40258	0.526384	-2.66455	0.00770909	0.319065	AC015726.1	NA
ENSG00000255337	4.6223	-1.91642	0.720498	-2.65986	0.00781733	0.321884	AP001830.1	101928424
ENSG00000071242	445.941	3.18138	1.19836	2.65477	0.00793627	0.322058	RPS6KA2	6196
ENSG00000099338	26.0607	-1.44681	0.544834	-2.65551	0.00791896	0.322058	CATSPERG	57828
ENSG00000118194	1.62356	-2.65344	0.998958	-2.65621	0.00790254	0.322058	TNNT2	7139
ENSG00000128045	22.2668	2.21639	0.834999	2.65437	0.00794576	0.322058	RASL11B	65997
ENSG00000163898	11.8239	2.56901	0.966244	2.65876	0.00784293	0.322058	LIPH	200879
ENSG00000198937	603.717	0.783698	0.294982	2.65677	0.00788936	0.322058	CCDC167	154467
ENSG00000256951	1.54006	2.04995	0.771512	2.65705	0.00788277	0.322058	AC055876.3	NA
ENSG00000266934	9.54959	1.90859	0.719048	2.65433	0.00794653	0.322058	AC005746.1	NA
ENSG00000102302	1141.61	0.733191	0.276428	2.65238	0.00799275	0.322476	FGD1	2245
ENSG00000172508	18.3292	-3.2939	1.24204	-2.652	0.0080017	0.322476	CARNS1	57571
ENSG00000186166	154.436	-0.804841	0.303351	-2.65317	0.00797394	0.322476	CCDC84	338657
ENSG00000181467	2062.5	0.849666	0.320494	2.65112	0.00802263	0.322716	RAP2B	5912
ENSG00000128274	36.8506	-4.92335	1.85873	-2.64877	0.00807844	0.323326	A4GALT	53947
ENSG00000149503	1227.21	0.75746	0.286099	2.64755	0.00810772	0.323326	INCENP	3619
ENSG00000149925	27777.4	0.695717	0.262799	2.64734	0.00811276	0.323326	ALDOA	226
ENSG00000214954	25.0448	-1.21725	0.459764	-2.64755	0.00810782	0.323326	LRRC69	100130742
ENSG00000255204	1.41488	-3.67481	1.38763	-2.64826	0.00809066	0.323326	AC036111.2	NA
ENSG00000249307	13.6986	-2.7525	1.04056	-2.6452	0.0081642	0.324776	LINC01088	NA
ENSG00000267034	26.448	-1.91591	0.725333	-2.64143	0.00825577	0.327813	AC010980.2	NA
ENSG00000073060	5025.01	1.04348	0.395682	2.63716	0.00836028	0.328934	SCARB1	949
ENSG00000088808	413.839	0.769143	0.291517	2.63841	0.00832958	0.328934	PPP1R13B	23368
ENSG00000110906	1753.24	0.486389	0.184389	2.63784	0.00834364	0.328934	KCTD10	83892
ENSG00000137441	219.665	1.84138	0.698184	2.63738	0.00835493	0.328934	FGFBP2	83888
ENSG00000188766	11.2047	-2.04718	0.775656	-2.63929	0.008308	0.328934	SPRED3	399473
ENSG00000074706	15.0882	-2.34544	0.890966	-2.63247	0.00847657	0.328994	IPCEF1	26034
ENSG00000078142	1691.16	-0.727392	0.276352	-2.63213	0.00848524	0.328994	PIK3C3	5289
ENSG00000102886	60.0083	-1.15609	0.439825	-2.62853	0.00857542	0.328994	GDPD3	79153
ENSG00000133863	87.3111	3.08759	1.17267	2.63295	0.00846468	0.328994	TEX15	56154
ENSG00000136770	1051.58	0.77098	0.292973	2.63157	0.00849904	0.328994	DNAJC1	64215
ENSG00000138166	1041.3	-1.77461	0.67464	-2.63046	0.00852703	0.328994	DUSP5	1847
ENSG00000151067	27.8685	3.33614	1.26881	2.62934	0.00855513	0.328994	CACNA1C	775
ENSG00000161912	110.548	-1.23383	0.469055	-2.63045	0.00852707	0.328994	ADCY10P1	221442
ENSG00000174567	9.30356	-2.47237	0.93863	-2.63402	0.00843814	0.328994	GOLT1A	127845
ENSG00000196335	51.2757	-3.35116	1.27478	-2.6288	0.00856858	0.328994	STK31	56164
ENSG00000228314	6.37733	3.79913	1.44229	2.63409	0.00843623	0.328994	CYP4F29P	54055
ENSG00000234902	2.33851	-2.36374	0.898332	-2.63126	0.00850693	0.328994	AC007879.3	NA
ENSG00000260160	7.05807	-1.69238	0.643233	-2.63106	0.008512	0.328994	AC011468.1	NA
ENSG00000132205	930.601	-1.62426	0.619273	-2.62285	0.00871975	0.332757	EMILIN2	84034
ENSG00000189334	3.6937	-1.55773	0.593909	-2.62285	0.00871982	0.332757	S100A14	57402
ENSG00000196498	2133.36	0.918484	0.350091	2.62356	0.00870161	0.332757	NCOR2	9612
ENSG00000146216	5.31467	-2.66226	1.01628	-2.61961	0.00880299	0.334747	TTBK1	84630
ENSG00000235033	1.68405	-2.33873	0.892771	-2.61963	0.00880249	0.334747	AL590999.1	100505635
ENSG00000116141	168.768	2.92221	1.11637	2.61759	0.0088552	0.335656	MARK1	4139
ENSG00000123360	31.0494	3.11012	1.18821	2.61748	0.00885805	0.335656	PDE1B	5153
ENSG00000070950	825.374	-0.589686	0.225718	-2.61249	0.0089886	0.339343	RAD18	56852
ENSG00000115738	354.79	-2.00137	0.766358	-2.61153	0.00901369	0.339343	ID2	3398
ENSG00000127561	8.11708	-2.28842	0.876535	-2.61076	0.00903404	0.339343	SYNGR3	9143
ENSG00000147421	520.737	-0.945578	0.362139	-2.61109	0.00902549	0.339343	HMBOX1	79618
ENSG00000130544	208.316	-0.551596	0.211542	-2.6075	0.00912069	0.33964	ZNF557	79230
ENSG00000138678	317.419	-2.45072	0.93962	-2.6082	0.00910202	0.33964	GPAT3	84803
ENSG00000198743	4984.29	-1.36518	0.523513	-2.60774	0.00911428	0.33964	SLC5A3	6526
ENSG00000254100	2.30192	-2.53012	0.969991	-2.60839	0.0090968	0.33964	AC069120.3	NA
ENSG00000269924	2.14615	-1.69261	0.648896	-2.60844	0.00909562	0.33964	AC024451.4	NA
ENSG00000268061	32.0298	-1.25819	0.482848	-2.60577	0.00916672	0.340765	NAPA-AS1	100505681
ENSG00000140538	4.40764	-2.93127	1.12535	-2.60476	0.00919389	0.340903	NTRK3	4916
ENSG00000166851	1093.61	0.834784	0.320522	2.60446	0.00920205	0.340903	PLK1	5347
ENSG00000078814	17.7598	-1.5942	0.613121	-2.60014	0.00931867	0.342135	MYH7B	57644
ENSG00000106351	290.949	0.81064	0.311694	2.60075	0.00930197	0.342135	AGFG2	3268
ENSG00000159259	659.953	0.900759	0.346202	2.60183	0.00927279	0.342135	CHAF1B	8208
ENSG00000160111	9.76466	-2.21812	0.853223	-2.5997	0.00933052	0.342135	CPAMD8	27151
ENSG00000239617	6.76994	-1.67614	0.644585	-2.60034	0.00931322	0.342135	AC073610.1	NA
ENSG00000163806	8.58349	-1.32213	0.508956	-2.59773	0.00938436	0.342943	SPDYA	245711
ENSG00000250397	10.6071	-1.7921	0.689729	-2.59827	0.00936942	0.342943	AP006623.1	NA
ENSG00000082146	1649.13	0.798393	0.307436	2.59694	0.00940583	0.343146	STRADB	55437
ENSG00000261377	43.7029	1.73244	0.667454	2.5956	0.00944256	0.343904	PDCD6IPP2	NA
ENSG00000033170	884.533	-1.29057	0.497582	-2.59368	0.00949542	0.343919	FUT8	2530
ENSG00000092621	3370.62	1.56919	0.60499	2.59375	0.00949346	0.343919	PHGDH	26227
ENSG00000116489	4205.17	-0.716167	0.27641	-2.59096	0.00957082	0.343919	CAPZA1	829
ENSG00000117115	144.346	3.69913	1.4256	2.59479	0.00946486	0.343919	PADI2	11240
ENSG00000120471	4.8959	-2.0226	0.780844	-2.59027	0.00959009	0.343919	TP53AIP1	63970
ENSG00000159650	3.99691	2.57448	0.992886	2.59293	0.00951621	0.343919	UROC1	131669
ENSG00000165246	16.639	3.97733	1.53473	2.59154	0.00955466	0.343919	NLGN4Y	22829
ENSG00000170549	9.02245	5.01102	1.93489	2.58982	0.0096025	0.343919	IRX1	79192
ENSG00000227544	8.86672	3.26921	1.26175	2.59102	0.00956922	0.343919	AC018647.1	NA
ENSG00000234409	5.90683	-3.17043	1.22392	-2.5904	0.00958654	0.343919	CCDC188	388849
ENSG00000255042	24.5421	1.57207	0.607245	2.58886	0.00962949	0.344314	AC109635.4	441601
ENSG00000177084	2302.47	0.765124	0.295824	2.58641	0.00969804	0.345767	POLE	5426
ENSG00000204869	116.379	-2.17063	0.839293	-2.58627	0.0097022	0.345767	IGFL4	444882
ENSG00000167900	1144.73	0.863314	0.334237	2.58294	0.00979619	0.348541	TK1	7083
ENSG00000259316	7.98288	1.47227	0.570661	2.57993	0.00988201	0.351015	AC087632.1	NA
ENSG00000143512	7.73086	-1.60011	0.621258	-2.5756	0.0100068	0.351364	HHIPL2	79802
ENSG00000203760	257.242	0.977898	0.37979	2.57484	0.0100286	0.351364	CENPW	387103
ENSG00000206120	54.7204	-3.78727	1.46896	-2.5782	0.0099316	0.351364	EGFEM1P	NA
ENSG00000211697	15.1568	3.827	1.48576	2.57579	0.0100011	0.351364	TRGV5	NA
ENSG00000219951	7.30134	1.37605	0.534494	2.5745	0.0100385	0.351364	AL391416.1	NA
ENSG00000231317	4.439	2.91171	1.12958	2.57768	0.00994648	0.351364	AC091812.1	NA
ENSG00000258634	363.131	-0.757639	0.294272	-2.57462	0.0100349	0.351364	AL160006.1	NA
ENSG00000260552	74.1156	-1.56653	0.608099	-2.57611	0.00999194	0.351364	AC023043.1	101927809
ENSG00000261189	20.1006	-4.12094	1.59968	-2.57609	0.00999235	0.351364	AL031058.1	NA
ENSG00000228509	14.1914	-5.57162	2.16485	-2.57368	0.0100624	0.35163	AC006460.1	NA
ENSG00000181291	1.71164	-3.69545	1.43634	-2.57282	0.0100872	0.351927	TMEM132E	124842
ENSG00000222009	331.021	-1.07649	0.418507	-2.57221	0.0101051	0.35198	BTBD19	149478
ENSG00000009950	3.25524	-3.05966	1.1904	-2.57028	0.0101617	0.353382	MLXIPL	51085
ENSG00000007264	1.89417	-4.22068	1.64389	-2.5675	0.0102435	0.353551	MATK	4145
ENSG00000077009	41.2613	2.93199	1.14147	2.5686	0.010211	0.353551	NMRK2	27231
ENSG00000111325	57.2791	0.698582	0.272105	2.56733	0.0102486	0.353551	OGFOD2	79676
ENSG00000131398	23.8158	-1.70168	0.662653	-2.56798	0.0102292	0.353551	KCNC3	3748
ENSG00000135540	994.007	0.968051	0.376852	2.56878	0.0102056	0.353551	NHSL1	57224
ENSG00000070182	23.7254	-1.95631	0.763073	-2.56372	0.0103556	0.353625	SPTB	6710
ENSG00000089685	1741.44	0.650071	0.253441	2.56498	0.0103181	0.353625	BIRC5	332
ENSG00000138744	154.752	-1.7214	0.670736	-2.56644	0.010275	0.353625	NAAA	27163
ENSG00000145555	11815.5	0.895659	0.34903	2.56613	0.0102839	0.353625	MYO10	4651
ENSG00000215283	2.54467	1.85137	0.722046	2.56406	0.0103455	0.353625	HMGB3P24	NA
ENSG00000243566	2.45254	-2.18469	0.851576	-2.56547	0.0103036	0.353625	UPK3B	105375355
ENSG00000248925	9.72143	1.61982	0.631907	2.56339	0.0103655	0.353625	AC021087.1	NA
ENSG00000102935	3.73735	3.97127	1.55089	2.56064	0.010448	0.355097	ZNF423	23090
ENSG00000105339	142.87	-1.4584	0.56962	-2.5603	0.0104581	0.355097	DENND3	22898
ENSG00000269947	9.3616	-1.42775	0.557548	-2.56076	0.0104443	0.355097	AC135178.5	NA
ENSG00000112964	272.326	2.80762	1.09709	2.55914	0.010493	0.355165	GHR	2690
ENSG00000138755	12.2575	2.05636	0.803437	2.55945	0.0104839	0.355165	CXCL9	4283
ENSG00000136383	57.3107	-1.70688	0.667655	-2.55653	0.0105722	0.357284	ALPK3	57538
ENSG00000127564	355.024	0.843861	0.330185	2.55572	0.0105969	0.357558	PKMYT1	9088
ENSG00000197580	42.5281	-1.51446	0.592782	-2.55483	0.0106239	0.357909	BCO2	83875
ENSG00000173875	698.342	-0.483415	0.189409	-2.55223	0.0107037	0.359475	ZNF791	163049
ENSG00000186487	6.7049	-4.60496	1.804	-2.55264	0.010691	0.359475	MYT1L	23040
ENSG00000135406	24.3311	-2.50638	0.982507	-2.551	0.0107413	0.360177	PRPH	5630
ENSG00000072682	1520.3	-1.26691	0.496947	-2.54939	0.0107912	0.360522	P4HA2	8974
ENSG00000158555	1203.69	1.30179	0.510696	2.54905	0.0108018	0.360522	GDPD5	81544
ENSG00000261654	11.597	-1.20776	0.473686	-2.54972	0.010781	0.360522	AL360270.2	NA
ENSG00000124181	5743	0.723234	0.283911	2.5474	0.0108529	0.36054	PLCG1	5335
ENSG00000128203	36.4293	-1.79939	0.706396	-2.54728	0.0108567	0.36054	ASPHD2	57168
ENSG00000171101	2.44292	4.3337	1.70088	2.54791	0.0108371	0.36054	SIGLEC17P	284367
ENSG00000171847	11.2262	-2.75546	1.0819	-2.54688	0.0108692	0.36054	FAM90A1	55138
ENSG00000170689	225.039	2.95688	1.16128	2.54622	0.0108895	0.360658	HOXB9	3219
ENSG00000100505	964.753	-1.63479	0.6425	-2.54442	0.0109458	0.360994	TRIM9	114088
ENSG00000178722	4.96329	2.74763	1.07992	2.5443	0.0109499	0.360994	C5orf64	285668
ENSG00000224376	51.9248	-1.55531	0.611165	-2.54482	0.0109333	0.360994	AC017104.1	NA
ENSG00000253559	5.26092	-1.11912	0.439949	-2.54375	0.010967	0.361008	OSGEPL1-AS1	NA
ENSG00000135423	6.25823	-2.45658	0.96651	-2.5417	0.0110314	0.362022	GLS2	27165
ENSG00000160392	200.974	0.595745	0.23434	2.54223	0.0110147	0.362022	C19orf47	126526
ENSG00000104267	13.1276	3.86884	1.52264	2.54088	0.0110574	0.362323	CA2	760
ENSG00000151092	1136.63	-0.507868	0.199929	-2.54024	0.0110775	0.362432	NGLY1	55768
ENSG00000184925	6.97052	-1.71738	0.676445	-2.53883	0.0111222	0.363343	LCN12	286256
ENSG00000157168	4.90189	-4.32726	1.70619	-2.53621	0.0112059	0.364972	NRG1	3084
ENSG00000250251	147.113	1.00045	0.394457	2.53627	0.0112042	0.364972	PKD1P6	NA
ENSG00000170876	2260.75	-0.540635	0.213212	-2.53566	0.0112234	0.36499	TMEM43	79188
ENSG00000064042	769.527	2.89937	1.1451	2.53198	0.0113422	0.365596	LIMCH1	22998
ENSG00000074590	69.2331	3.2353	1.27681	2.5339	0.0112802	0.365596	NUAK1	9891
ENSG00000118898	102.734	-2.06421	0.815443	-2.5314	0.0113608	0.365596	PPL	5493
ENSG00000147041	82.9838	-2.08839	0.824958	-2.53151	0.0113571	0.365596	SYTL5	94122
ENSG00000157693	1832.12	0.837673	0.330856	2.53184	0.0113467	0.365596	TMEM268	203197
ENSG00000163462	69.9923	-1.75615	0.693734	-2.53145	0.0113593	0.365596	TRIM46	80128
ENSG00000260238	1.77826	2.28569	0.902568	2.53242	0.0113277	0.365596	PMF1-BGLAP	100527963
ENSG00000076248	1293.27	0.495314	0.195737	2.53052	0.0113895	0.365974	UNG	7374
ENSG00000197182	64.2548	-1.3157	0.520288	-2.52879	0.0114457	0.367232	MIRLET7BHG	400931
ENSG00000101190	664.124	0.963137	0.381062	2.52751	0.0114875	0.368028	TCFL5	10732
ENSG00000015413	6.60832	3.3442	1.32479	2.52433	0.0115919	0.368634	DPEP1	1800
ENSG00000169059	11.1222	-3.96714	1.57146	-2.52449	0.0115867	0.368634	VCX3A	51481
ENSG00000198003	8.29811	-1.86326	0.738093	-2.52442	0.0115888	0.368634	CCDC151	115948
ENSG00000225339	25.1701	-1.42937	0.56582	-2.5262	0.0115304	0.368634	AL354740.1	NA
ENSG00000251011	4.96553	-5.37391	2.12838	-2.52488	0.0115739	0.368634	TMEM108-AS1	101927455
ENSG00000198910	3618.97	-2.54399	1.00815	-2.52342	0.011622	0.369047	L1CAM	3897
ENSG00000135077	6.75112	1.9847	0.78723	2.52112	0.0116983	0.370921	HAVCR2	84868
ENSG00000172824	3.75378	3.58161	1.42105	2.5204	0.0117223	0.371138	CES4A	283848
ENSG00000157927	25.6582	2.88606	1.14554	2.51938	0.0117561	0.371662	RADIL	55698
ENSG00000166145	468.228	-2.15272	0.854666	-2.51878	0.0117761	0.371748	SPINT1	6692
ENSG00000112984	1401.65	0.76384	0.30338	2.51777	0.0118101	0.372279	KIF20A	10112
ENSG00000163288	4.16316	-3.58992	1.42784	-2.51423	0.0119291	0.373301	GABRB1	2560
ENSG00000170191	655.923	0.562997	0.223859	2.51496	0.0119046	0.373301	NANP	140838
ENSG00000183955	1160.58	0.555097	0.220739	2.51472	0.0119127	0.373301	KMT5A	387893
ENSG00000185658	1975.09	-0.413781	0.164503	-2.51534	0.0118917	0.373301	BRWD1	54014
ENSG00000234353	10.339	-1.36833	0.544176	-2.5145	0.0119201	0.373301	AP000346.2	NA
ENSG00000071246	760.397	-1.45183	0.577983	-2.51189	0.0120085	0.374156	VASH1	22846
ENSG00000102858	1106.84	0.590243	0.234947	2.51223	0.011997	0.374156	MGRN1	23295
ENSG00000175155	797.235	-0.896599	0.356906	-2.51214	0.012	0.374156	YPEL2	388403
ENSG00000130222	2.59527	4.2629	1.69863	2.50961	0.0120863	0.375745	GADD45G	10912
ENSG00000168010	384.666	-0.878367	0.350034	-2.50938	0.0120944	0.375745	ATG16L2	89849
ENSG00000128606	72.0151	2.24462	0.894992	2.50798	0.0121425	0.37635	LRRC17	10234
ENSG00000151665	582.5	-0.668249	0.26656	-2.50694	0.0121783	0.37635	PIGF	5281
ENSG00000169981	228.088	1.18351	0.472316	2.50577	0.0122186	0.37635	ZNF35	7584
ENSG00000187608	529.317	-2.31666	0.924459	-2.50596	0.012212	0.37635	ISG15	9636
ENSG00000240747	70.819	-3.48422	1.39007	-2.5065	0.0121933	0.37635	KRBOX1	100506243
ENSG00000254855	3.50421	-1.77895	0.709447	-2.50751	0.0121585	0.37635	AP001107.8	NA
ENSG00000212743	6.78655	-1.52831	0.610149	-2.50481	0.0122518	0.376834	AL137145.1	NA
ENSG00000118292	55.8756	1.08185	0.432012	2.50421	0.0122725	0.376933	C1orf54	79630
ENSG00000227486	6.20562	-1.8216	0.727643	-2.50343	0.0122997	0.377231	AL445472.1	NA
ENSG00000104760	5.03878	3.02551	1.21009	2.50024	0.0124111	0.378068	FGL1	2267
ENSG00000116983	76.4647	-2.44473	0.977876	-2.50004	0.012418	0.378068	HPCAL4	51440
ENSG00000142230	3340.8	0.59292	0.237137	2.50033	0.0124078	0.378068	SAE1	10055
ENSG00000172361	14.6779	-1.66154	0.664627	-2.49995	0.012421	0.378068	CFAP53	220136
ENSG00000174788	5.05815	-2.55872	1.02364	-2.49963	0.0124322	0.378068	PCP2	126006
ENSG00000214021	1028.27	-0.854535	0.341719	-2.50069	0.012395	0.378068	TTLL3	26140
ENSG00000091732	1165.48	0.840068	0.336251	2.49834	0.0124778	0.37871	ZC3HC1	51530
ENSG00000121671	430.695	-0.694756	0.278232	-2.49704	0.0125235	0.37871	CRY2	1408
ENSG00000205129	28.3902	-1.29491	0.51851	-2.49737	0.0125118	0.37871	C4orf47	441054
ENSG00000214725	9.96843	-2.06794	0.828042	-2.49739	0.0125112	0.37871	CDIPT-AS1	440356
ENSG00000102178	580.312	0.704667	0.28269	2.49272	0.012677	0.382813	UBL4A	8266
ENSG00000055118	35.6743	-2.49081	1.00025	-2.49019	0.0127675	0.383398	KCNH2	3757
ENSG00000157542	1.98085	-4.42123	1.77482	-2.49109	0.0127352	0.383398	KCNJ6	3763
ENSG00000159792	757.55	0.761389	0.305701	2.49063	0.0127517	0.383398	PSKH1	5681
ENSG00000258700	13.0483	2.92491	1.17455	2.49024	0.0127658	0.383398	LINC00871	100506412
ENSG00000265263	14.8772	-1.25964	0.505956	-2.48962	0.0127879	0.383476	AC124066.1	NA
ENSG00000110104	1003.24	0.770335	0.309557	2.4885	0.0128282	0.383618	CCDC86	79080
ENSG00000254245	48.6354	2.30445	0.925863	2.48897	0.0128112	0.383618	PCDHGA3	56112
ENSG00000107099	158.3	2.99471	1.20397	2.48737	0.0128692	0.38378	DOCK8	81704
ENSG00000166106	27.5486	-3.33683	1.34129	-2.48777	0.0128547	0.38378	ADAMTS15	170689
ENSG00000004534	3211.35	-0.630187	0.253459	-2.48634	0.0129063	0.384355	RBM6	10180
ENSG00000023697	1341.23	0.675482	0.27229	2.48074	0.0131109	0.384727	DERA	51071
ENSG00000048540	81.0428	4.26634	1.72053	2.47966	0.0131508	0.384727	LMO3	55885
ENSG00000111206	2453.01	0.849476	0.341992	2.48391	0.012995	0.384727	FOXM1	2305
ENSG00000148154	4934.27	0.93962	0.378651	2.48149	0.0130834	0.384727	UGCG	7357
ENSG00000162927	174.59	-0.523506	0.210808	-2.48333	0.0130159	0.384727	PUS10	150962
ENSG00000163703	844.998	-0.821681	0.331024	-2.48224	0.0130559	0.384727	CRELD1	78987
ENSG00000163867	688.251	-0.506675	0.204312	-2.4799	0.0131418	0.384727	ZMYM6	9204
ENSG00000168496	1870.32	0.465566	0.187618	2.48146	0.0130844	0.384727	FEN1	2237
ENSG00000183434	11.1581	-5.53836	2.23057	-2.48294	0.0130303	0.384727	TFDP3	51270
ENSG00000196505	364.61	-0.748162	0.301482	-2.48161	0.013079	0.384727	GDAP2	54834
ENSG00000229388	5.19009	-1.15931	0.46748	-2.47992	0.0131412	0.384727	LINC01715	105378616
ENSG00000240005	5.93032	-1.48089	0.59592	-2.48505	0.0129533	0.384727	AC106047.1	NA
ENSG00000260918	3.6963	-4.7462	1.91319	-2.48078	0.0131094	0.384727	AC107398.3	NA
ENSG00000157856	4.81251	-2.33756	0.943236	-2.47823	0.0132035	0.385745	DRC1	92749
ENSG00000133317	150.229	-3.3347	1.34597	-2.47755	0.0132288	0.385962	LGALS12	85329
ENSG00000112118	5596.65	0.627214	0.253378	2.47541	0.0133085	0.387762	MCM3	4172
ENSG00000183520	1242.8	-0.537315	0.217188	-2.47396	0.0133625	0.388811	UTP11	51118
ENSG00000204217	2829.28	-0.927433	0.374954	-2.47346	0.0133813	0.388833	BMPR2	659
ENSG00000101210	42.4663	-2.42904	0.983407	-2.47003	0.0135102	0.390235	EEF1A2	1917
ENSG00000140043	193.647	-0.865882	0.350542	-2.47013	0.0135065	0.390235	PTGR2	145482
ENSG00000188517	245.45	1.76507	0.71463	2.46991	0.0135149	0.390235	COL25A1	84570
ENSG00000232765	4.95472	-5.34487	2.16244	-2.47169	0.0134477	0.390235	AL158819.1	NA
ENSG00000253667	1.47727	-2.59455	1.05052	-2.46977	0.0135201	0.390235	AC100821.1	NA
ENSG00000198556	1073.12	0.799453	0.323945	2.46786	0.0135922	0.391792	ZNF789	285989
ENSG00000239959	4.16069	-3.39353	1.37685	-2.46471	0.0137126	0.394735	ENPP7P2	NA
ENSG00000175445	342.431	2.04092	0.828591	2.46312	0.0137734	0.394906	LPL	4023
ENSG00000183230	1.41032	3.48899	1.41604	2.46392	0.0137429	0.394906	CTNNA3	29119
ENSG00000259592	3.62998	-1.75042	0.710577	-2.46337	0.0137638	0.394906	PRELID1P4	NA
ENSG00000185640	18.2051	-4.55285	1.84946	-2.46172	0.0138272	0.395397	KRT79	338785
ENSG00000239665	99.6687	-1.28295	0.521149	-2.46177	0.0138255	0.395397	AL157392.3	NA
ENSG00000198547	2.39191	-3.68934	1.49948	-2.46042	0.0138775	0.395953	C20orf203	NA
ENSG00000214226	23.5709	-1.47193	0.598283	-2.46027	0.0138834	0.395953	C17orf67	339210
ENSG00000062822	506.038	0.744608	0.30284	2.45875	0.0139421	0.396341	POLD1	5424
ENSG00000238269	10.1222	-2.63981	1.07375	-2.45849	0.0139522	0.396341	PAGE2B	389860
ENSG00000267198	4.40031	-1.63286	0.664046	-2.45895	0.0139344	0.396341	AC091132.5	NA
ENSG00000109674	201.969	0.709283	0.288932	2.45485	0.0140945	0.397244	NEIL3	55247
ENSG00000163141	9.40886	-1.20851	0.491942	-2.4566	0.0140259	0.397244	BNIPL	149428
ENSG00000177464	2.42162	-2.0864	0.849614	-2.45571	0.0140608	0.397244	GPR4	2828
ENSG00000228797	2.06462	1.88476	0.767744	2.45493	0.0140913	0.397244	FAM207BP	NA
ENSG00000258199	12.068	-1.19968	0.488532	-2.45568	0.0140618	0.397244	AC073896.4	NA
ENSG00000261824	269.255	-0.768809	0.313165	-2.45496	0.0140898	0.397244	LINC00662	148189
ENSG00000021574	674.995	-0.428088	0.174516	-2.45301	0.0141668	0.397253	SPAST	6683
ENSG00000101439	4639.83	-1.08381	0.441645	-2.45403	0.0141265	0.397253	CST3	1471
ENSG00000117425	21.1943	-1.43795	0.586123	-2.45333	0.0141542	0.397253	PTCH2	8643
ENSG00000179397	71.8071	-1.7053	0.695202	-2.45296	0.0141685	0.397253	CATSPERE	257044
ENSG00000163449	90.4991	-1.88457	0.769174	-2.45012	0.014281	0.397819	TMEM169	92691
ENSG00000174529	79.3609	-0.650262	0.265205	-2.45192	0.0142095	0.397819	TMEM81	388730
ENSG00000204556	6.07772	1.48534	0.606128	2.45054	0.0142641	0.397819	AL450124.1	NA
ENSG00000230337	8.00673	-1.5271	0.623105	-2.45079	0.0142542	0.397819	AL109811.2	105376736
ENSG00000233461	129.895	-1.05896	0.432012	-2.45122	0.0142372	0.397819	AL445524.1	NA
ENSG00000081853	48.9539	-1.78359	0.728759	-2.44744	0.0143876	0.398728	PCDHGA2	56113
ENSG00000134242	2.25203	-2.36606	0.966641	-2.44771	0.0143767	0.398728	PTPN22	26191
ENSG00000151445	689.69	-0.412824	0.168648	-2.44785	0.0143712	0.398728	VIPAS39	63894
ENSG00000170500	1020.08	-2.08676	0.852438	-2.44799	0.0143655	0.398728	LONRF2	164832
ENSG00000023171	303.15	-2.283	0.935537	-2.44032	0.0146745	0.400507	GRAMD1B	100128242
ENSG00000023171	303.15	-2.283	0.935537	-2.44032	0.0146745	0.400507	GRAMD1B	57476
ENSG00000071073	625.537	1.3886	0.569263	2.43929	0.0147162	0.400507	MGAT4A	11320
ENSG00000071539	951.749	0.917247	0.375909	2.44007	0.0146843	0.400507	TRIP13	9319
ENSG00000107362	644.05	0.770352	0.315571	2.44114	0.014641	0.400507	ABHD17B	51104
ENSG00000126259	17.1864	-3.85899	1.58174	-2.43971	0.0146992	0.400507	KIRREL2	84063
ENSG00000134326	196.829	-2.06249	0.844761	-2.44151	0.014626	0.400507	CMPK2	129607
ENSG00000142731	672.87	0.607084	0.248408	2.4439	0.0145295	0.400507	PLK4	10733
ENSG00000142910	104.932	-2.07116	0.847276	-2.4445	0.0145055	0.400507	TINAGL1	64129
ENSG00000162188	5.07663	-2.17585	0.891244	-2.44136	0.0146319	0.400507	GNG3	2785
ENSG00000168077	89.8478	-2.46862	1.01071	-2.44246	0.0145874	0.400507	SCARA3	51435
ENSG00000180263	107.863	1.13169	0.463844	2.43982	0.0146948	0.400507	FGD6	55785
ENSG00000198865	18.4036	-3.43214	1.40482	-2.44312	0.0145611	0.400507	CCDC152	100129792
ENSG00000204311	66.9451	-1.00842	0.413326	-2.43978	0.0146964	0.400507	PJVK	494513
ENSG00000234949	9.24196	-1.31451	0.538966	-2.43894	0.0147304	0.400507	AC104667.2	105373958
ENSG00000243083	7.24676	-2.089	0.856182	-2.4399	0.0146912	0.400507	LINC00870	201617
ENSG00000013810	1297.95	0.616627	0.253965	2.428	0.0151824	0.401662	TACC3	10460
ENSG00000014257	190.108	-3.38508	1.40137	-2.41554	0.0157119	0.401662	ACPP	55
ENSG00000075218	1094.83	0.964185	0.398309	2.4207	0.0154908	0.401662	GTSE1	51512
ENSG00000087237	16.3577	4.26792	1.75814	2.42752	0.0152025	0.401662	CETP	1071
ENSG00000091128	6.38682	-1.87097	0.774639	-2.41528	0.015723	0.401662	LAMB4	22798
ENSG00000100448	27.2159	-6.47985	2.664	-2.43237	0.0150002	0.401662	CTSG	1511
ENSG00000101412	891.792	0.678839	0.278795	2.4349	0.0148957	0.401662	E2F1	1869
ENSG00000105997	172.731	2.33296	0.959146	2.43234	0.0150018	0.401662	HOXA3	3200
ENSG00000107731	27.4654	-2.20169	0.904865	-2.43317	0.0149674	0.401662	UNC5B	219699
ENSG00000107821	103.66	-1.27703	0.527686	-2.42006	0.0155178	0.401662	KAZALD1	81621
ENSG00000110274	715.728	-0.644809	0.265459	-2.42904	0.015139	0.401662	CEP164	22897
ENSG00000118096	311.658	-0.575675	0.237793	-2.4209	0.015482	0.401662	IFT46	56912
ENSG00000118997	25.036	-1.55548	0.641662	-2.42415	0.0153444	0.401662	DNAH7	56171
ENSG00000119537	1909	-0.592865	0.243613	-2.43364	0.014948	0.401662	KDSR	2531
ENSG00000121361	13.5506	3.68171	1.52365	2.41637	0.0156761	0.401662	KCNJ8	3764
ENSG00000126709	3855.88	-2.08719	0.858244	-2.43193	0.0150187	0.401662	IFI6	2537
ENSG00000128422	1.63845	-3.76971	1.54684	-2.43703	0.0148083	0.401662	KRT17	3872
ENSG00000137959	657.065	-2.67042	1.1053	-2.41602	0.0156913	0.401662	IFI44L	10964
ENSG00000138722	4.77552	2.79321	1.14938	2.43019	0.0150911	0.401662	MMRN1	22915
ENSG00000141994	482.51	0.695367	0.285515	2.43548	0.0148719	0.401662	DUS3L	56931
ENSG00000143552	19.8196	-2.31888	0.959	-2.41801	0.0156055	0.401662	NUP210L	91181
ENSG00000163600	3.10559	2.88443	1.18886	2.42621	0.0152573	0.401662	ICOS	29851
ENSG00000169629	75.5714	-1.06729	0.440922	-2.42058	0.0154959	0.401662	RGPD8	727851
ENSG00000169994	3.01608	-2.66795	1.10303	-2.41876	0.0155735	0.401662	MYO7B	4648
ENSG00000170509	9.12664	-1.18365	0.486848	-2.43126	0.0150465	0.401662	HSD17B13	345275
ENSG00000171004	113.43	3.1022	1.2781	2.42719	0.0152161	0.401662	HS6ST2	90161
ENSG00000171488	741.684	-1.20049	0.495439	-2.42308	0.0153895	0.401662	LRRC8C	84230
ENSG00000172350	5.30577	-1.84864	0.759808	-2.43304	0.0149728	0.401662	ABCG4	64137
ENSG00000174842	374.991	-0.670234	0.276413	-2.42476	0.0153186	0.401662	GLMN	11146
ENSG00000179388	718.181	-1.85839	0.768834	-2.41716	0.0156421	0.401662	EGR3	1960
ENSG00000179593	3.78408	-3.14228	1.29576	-2.42506	0.015306	0.401662	ALOX15B	247
ENSG00000182583	18.8196	-3.50689	1.4496	-2.41921	0.0155541	0.401662	VCX	26609
ENSG00000182810	349.87	0.616576	0.255221	2.41585	0.0156984	0.401662	DDX28	55794
ENSG00000186716	652.571	-0.811001	0.334426	-2.42505	0.0153062	0.401662	BCR	613
ENSG00000187134	51.0781	-2.58146	1.06607	-2.42147	0.0154581	0.401662	AKR1C1	1645
ENSG00000196639	67.2895	-2.84918	1.17801	-2.41865	0.0155783	0.401662	HRH1	3269
ENSG00000215256	767.06	-0.763781	0.315139	-2.42363	0.0153663	0.401662	DHRS4-AS1	55449
ENSG00000222022	6.48709	-4.40379	1.82165	-2.41747	0.0156288	0.401662	AC112721.1	NA
ENSG00000229124	89.3731	-1.01935	0.418788	-2.43405	0.0149308	0.401662	VIM-AS1	100507347
ENSG00000232389	57.6759	1.0228	0.421873	2.42442	0.0153327	0.401662	AL583856.1	NA
ENSG00000234004	104.572	-1.1257	0.463653	-2.42789	0.0151871	0.401662	AC092017.2	NA
ENSG00000236921	2.7767	-2.36495	0.978829	-2.4161	0.0156879	0.401662	AL157937.1	NA
ENSG00000237686	20.3396	-1.92002	0.790874	-2.42772	0.0151939	0.401662	AL109615.3	101929705
ENSG00000251143	11.9194	-1.50654	0.618428	-2.43609	0.0148472	0.401662	AP002490.1	100128494
ENSG00000258803	8.73044	-3.41197	1.40207	-2.43352	0.0149528	0.401662	AL355103.1	101927690
ENSG00000259321	7.17511	-1.47507	0.608583	-2.42378	0.0153599	0.401662	AL136295.2	NA
ENSG00000259527	19.8852	3.21379	1.31899	2.43656	0.0148278	0.401662	LINC00052	145978
ENSG00000260422	47.7395	-2.53757	1.04406	-2.43047	0.0150791	0.401662	Z97205.2	NA
ENSG00000261857	2808.48	-1.78586	0.737101	-2.42282	0.0154007	0.401662	MIA	8190
ENSG00000266920	3.9624	1.56008	0.643696	2.42362	0.0153665	0.401662	ACTBP9	NA
ENSG00000267549	4.68737	-1.25527	0.519676	-2.41548	0.0157145	0.401662	AC006116.8	NA
ENSG00000087495	35.3454	3.3725	1.39746	2.4133	0.0158089	0.402727	PHACTR3	116154
ENSG00000119547	136.254	-2.21517	0.917732	-2.41374	0.0157895	0.402727	ONECUT2	9480
ENSG00000169231	1147.55	-1.14979	0.476582	-2.41258	0.01584	0.402743	THBS3	7059
ENSG00000100647	734.712	-0.833118	0.34564	-2.41036	0.0159367	0.404015	SUSD6	9766
ENSG00000142700	5.16067	-2.91331	1.20877	-2.41014	0.0159462	0.404015	DMRTA2	63950
ENSG00000169221	963.152	0.340449	0.141243	2.41038	0.0159361	0.404015	TBC1D10B	26000
ENSG00000125144	26.271	-2.36549	0.983112	-2.40613	0.0161227	0.407123	MT1G	4495
ENSG00000125384	3.25438	-3.48795	1.44916	-2.40687	0.01609	0.407123	PTGER2	5732
ENSG00000235782	2.87754	-4.71639	1.96021	-2.40606	0.0161255	0.407123	AL031429.1	NA
ENSG00000091137	479.035	2.02223	0.840881	2.40489	0.0161773	0.407953	SLC26A4	5172
ENSG00000213988	7.35759	3.75924	1.56401	2.4036	0.0162347	0.40892	ZNF90	7643
ENSG00000070808	53.974	-2.02946	0.845026	-2.40165	0.0163214	0.409669	CAMK2A	815
ENSG00000250846	14.9461	2.54797	1.06077	2.402	0.0163057	0.409669	EPHA5-AS1	100144602
ENSG00000258636	2.25658	-4.36169	1.81579	-2.4021	0.0163014	0.409669	AL121821.1	NA
ENSG00000145882	420.404	-0.87662	0.365271	-2.39991	0.016399	0.411137	PCYOX1L	78991
ENSG00000139970	4.01534	-2.31657	0.965582	-2.39915	0.0164333	0.411519	RTN1	6252
ENSG00000163734	10.2542	-2.82512	1.1789	-2.3964	0.0165569	0.414135	CXCL3	2921
ENSG00000124194	2.94227	-3.18879	1.33294	-2.3923	0.0167434	0.415489	GDAP1L1	78997
ENSG00000134489	4.26491	-1.56227	0.652499	-2.39428	0.0166529	0.415489	HRH4	59340
ENSG00000165322	1421.15	-0.85416	0.357039	-2.39235	0.016741	0.415489	ARHGAP12	94134
ENSG00000168237	256.01	0.693907	0.289921	2.39344	0.0166913	0.415489	GLYCTK	132158
ENSG00000183873	2.57005	-2.6104	1.09015	-2.39454	0.0166413	0.415489	SCN5A	6331
ENSG00000230023	1.45466	-4.50789	1.88438	-2.39224	0.016746	0.415489	AL590683.1	284632
[truncated: 29,409 more rows]
